# Supplementary material for: Genes Whose Gain or Loss of Function Changes Type 1, 2A, 2X, or 2B Muscle Fibre Proportions in Mice—A Systematic Review
Source: Int J Mol Sci. 2022 Oct 26;23(21):12933. doi: 10.3390/ijms232112933 (PMC9658117; doi:10.3390/ijms232112933)
Supplement: Supplementary file 1 [file ijms-23-12933-s001.zip]

Archive with 1 entries (1 files):
- ijms-1952453-supplementary.xlsx
