# Supplementary material for: Genes Whose Gain or Loss of Function Changes Type 1, 2A, 2X, or 2B Muscle Fibre Proportions in Mice—A Systematic Review
Source: Int J Mol Sci. 2022 Oct 26;23(21):12933. doi: 10.3390/ijms232112933 (PMC9658117; doi:10.3390/ijms232112933)
Supplement: Supplementary file 1 [file ijms-23-12933-s001.zip › ijms-1952453-supplementary.xlsx]

## Sheet: Introduction
Gene symbol by PubMed	Muscle fibre type phenotypes
Bdkrb2	Knockout increasess type I fibre percentage in soleus by 7.1%
	Knockout decreasess type IIA fibre percentage in soleus by 15.3%
	Knockout increasess intermediary fibre type in soleus by 8.2%
Bdnf	Knockout increasess type IIX fibres in TA by 7.1%
	Knockout decreases type IIB fibres in TA by 9%
	Knockout increases type fibre IIX in EDL by 5.9%
	Knockout decreases type IIB fibres in EDL by 7.8%
Camk4	Knockout increases type I fibres in soleus by 19.8%
	Knockout decreases type IIA fibres in soleus by 12%
	Knockout decreases other type fibres in soleus by 7.3%
Ccnd3	Knockout increases type IIA fibres in TA by 7.1%
	Knockout decreases type IIB fibres in TA by 9.7%
Cpt1a	Knockout increases type IIA fibres in TA by 11%
Foxj3	Knockout decreases type I fibres in EDL by 3.5%
	Knockout decreases type I fibres in soleus by 18%
Foxo1	Overexpression decreases type I fibres in soleus by 10%
	Overexpression increases type fibre II in soleus by 10%
Mapk12	Knockout increases type I fibres in soleus by 15.7%
	Knockout decreases type IIA fibres in soleus by 15.7%
Mstn	Knockout decreases type I fibres in biceps femoris by 1.7%
	Knockout decreases type IIA fibres in biceps femoris by 4.6%
	Knockout increases type IIB/X fibres in biceps femoris by 6%
	Knockout descrease type IIA fibres in TA by 5%
	Knockout increases type IIB/X fibres in TA by 5%
Myod1	Knockout increases type I fibres in EDL by 5.3%
Nfatc1	Knockout descrease type I in soleus by 1.9%
Nol3	Knockout decreases type I fibres in soleus by 3.5%
	Knockout increases type IIA fibres in soleus by 4.4%
	Knockout decreases type IIA fibres in plantaris by 9.4%
	Knockout increases type IIB fibres in plantaris by 13.4%
Ppargc1a	Overexpression increases type I fibres in plantaris by 14.8%
	Overexpression increases type IIA fibres in plantaris by 22.2%
	Overexpression decreases type IIB fibres in plantaris by 37%
Thra	Knockout increases type I fibres in soleus by 20.8%
	Knockout descrease type IIA fibres in soleus by 22%
Thrb	Knockout decreases type I fibres in soleus by 2,7%
	Knockout increases type IIA fibres in soleus by 2.5%
Esrrg	Overexpression increases MHC type IIA expression in gastrocnemius by 9.6%
	Overexpression decreases MHC type IIB expression in gastrocnemius by 15.4%
Il15	Overexpression increases MHC type I expression in soleus by 31.2%
	Overexpression decreases MHC type IIA expression in soleus by 27.6%
	Overexpression decreases MHC type IIX expression in soleus by 3.7%
	Overexpression increases MHC type I expression in EDL by 3.3%
	Overexpression increases MHC type IIX in expression EDL by 13.7%
	Overexpression increases MHC type I expression in gastrocnemius by 19.5%
Ncor1	Knockout increases MHC type IIA expression in gastrocnemius by 2.3%
	Knockout increases MHC type IIX expression in gastrocnemius by 6.1%
	Knockout increases MHC type I expression in quadriceps by 6.1%
	Knockout increases MHC type IIA expression in quadriceps by 1.7%
	Knockout increases MHC type IIX expression in quadriceps by 2.8%
Ppargc1b	Overexpression decreases MHC type I expression in gastrocnemius by 19.2%
	Overexpression increases MHC type IIX expression in gastrocnemius by 50.8%
	Overexpression decreases MHC type IIB expression in gastrocnemius by 19.2%
	Overexpression decreases MHC type I expression in EDL by 21.6%
	Overexpression decreases MHC type IIA expression in EDL by 13.6%
	Overexpression increases MHC type IIX expression in EDL by 42.4%
	Overexpression decreases MHC type IIB expression in EDL by 7.1%
	Overexpression decreases MHC type IIA expression in TA by 10,9%
	Overexpression increases MHC type IIX expression in TA by 25,7%
	Overexpression decreases MHC type IIB expression in TA by 13,2%
Sirt3	Overexpression increases MHC type I expression in quadriceps by 49.3%
	Overexpression decreases MHC type IIB expression in quadriceos by 24.8%
Trib3	Overexpression increases MHC type I expression in soleus by 23%
	Overexpression decreases MHC type IIB expression in soleus by 30%
	Overexpression decreases MHC type IIB expression in TA by 20%
Akirin1	Overexpression decreases type I fibres in quadriceps by 5.2%
	Overexpression increases type IIA fibres in quadriceps by 7.7%
	Overexpression decreases MHC type I expression in quadriceps by 14.6%
	Overexpression increases MHC type IIA expression in quadriceos by 22.9%
Epas1	Knockout decreases type I fibres in soleus by 36.7%
	Knockout increases type IIB fibres in soleus by 28.2%
	Knockout decreases MHC type I expression in soleus by 13%
	Knockout increases MHC type IIB expression in soleus by 17.9%
Sirt1	Overexpression increases type I fibres in gastrocnemius by 1.7%
	Overexpression decreases type fibre II in gastrocnemius by 1.3%
	Overexpression increse MHC type IIA expression in gastrocnemius by 3.3%
	Overexpression increases MHC type IIX expression in gastrocnemius By 5.4%
	Overexpression decreases MHC type IIB expression in gastrocnemius By 19.3%
Vgll2	Knockout decreases type fobre IIA in soleus by 16%
	Knockout increases type IIB fibres in soleus by 16.7%
	Knockout decreases MHC type I expression in soleus by 21.4%
	Knockout decreases MHC type IIA in soleus by 24.3%
	Knockout increases MHC type IIX in soleus by 9.4%
	Knockout increases MHC type IIB in soleus by 36.3%

## Sheet: S1 Prisma flowchart
Figure S1. Flowchart summarising the systematic review process

## Sheet: S2 Results summary table
Table S2. Information about the muscle fibre genes identified in this systematic review
Study	Pubmed-ID (PMID)	Gene symbol by GeneCards	Aliases in mice and humans	Gene symbol used in the paper	Gene/protein	Knock out or overexpression	Methods	Acclimated	Fiber type analyze procedure	Data extraction	Output measure	Transgenic mice	Wild type	Difference % in total area	Age of mice during	Mouse strain (background)	Additional measurements Increased in transgenic mice compared to control	Additional measurements Decreased in transgenic mice compared to control	Additional measurements No difference transgenic and control mice	Remarks
[43]	PMID: 30746755	Akirin-1	6330407G11Rik C1orf108, STRF2	Aki1	Akirin 1	Global knockout	Infection with floxed genomic fragment (detailed procedure of the global Akirin1 knockout mouse generation was obtained from Goto et al., 2008)	Mices were housed cages at 20°C with a 12-h dark-light cycle, and ad libitum access to food and water.	MHC analysis	Fig. 7. A ii, B, C and D	Quadriceps myofiber number Type I (*) Quadriceps myofiber number Type IIA (*) Quadriceps fold change Myh7 I (*) Quadriceps fold change Myh2 IIA (*)	99 470 0.6 1.8	169 330 0.9 0.9	-5.2 7.7 -14.6 22.9	Not mentioned	C57BL/6 and SV129	Phospho‐FoxO3 protein (inactive form), MyHC type IIA.	MuRF‐1protein, total FoxO3 protein, phospho‐CREB1 (ser133) (active form) and total CREB‐1 protein levels, MyHC type I, SDH staining, mtDNA per nuDNA ratio, Protein levels of AMPKα, PPARα and PGC1α.	Body size, skeletal, muscle mass, or individual muscle weight in mice, level of atrogin1, MyHC type IIb, α‐GPD, AMPKα2 mRNA, mRNA levels of PPARα and PGC1α genes.	Akirin1 might be presumably influencing the metabolic activity of the skeletal muscle although via indirect pathways which needs to be further demarcated.
[44]	PMID: 26302153	Bdkrb2	B(2), B2, B2R, BK-2, BK2, BK2R, BKR2, BRB2 B2R, BK-2, BK2, BKR2, BRB2	B2R	Bradykinin receptor, beta 2	Global Knockout	C57BL6/J wild type (WT) and age matched C57BL6/J B2R knockout mice (B2R-/-)	Mices were housed cages at 22°C with a 12-h dark-light cycle, and ad libitum access to food and water.	ATPase staining	Fig 5. B	Soleus % type fiber I (* ) Soleus % type fiber IIA (*) Soleus % type fiber Intermediary % (*)	39 49 10	32 64 2	7.1 -15.3 8.2	12- to 18-week-old males	C57BL6/J	Energy expenditure, Epididymal, perirenal fat contetn and total body weight after GFD treatment, gluocse intolerance in HFD, glucose uptake after insulin estimulation, insulin in glycogen levels, Oxygem consumption, CO2 production, mitochondrial activity, superoxide anion levels, time swimming in swimming exhaustive test.	Feed efficiency, leptin and insulin content, Effort at the same percentage od VO2max in treadmill test, respiratory quotient.	Insulin sensitivity in control diet, glucose uptake in muscle at basal level, synthesis of glycogen, VO2max, no difference in the cross-sectional area of intermediary fibers.	The higher percentage of oxidative skeletal muscle fibers in B2R-/- mice was coupled with an increased aerobic performance. The B2R-/- animals have a higher mitochondrial activity and higher amount of mitochondria in skeletal muscle.
[45]	PMID: 31320589	Bdnf	ANON2, BULN2	Bdnf	Brain derived neurotrophic factor	Global Knockout	Bdnfflox/flox crossed with C57BL6/J	Mices were housed cages at 21°C-22°C with a 12-h dark-light cycle,in standard cages with enrichment and free access to regular chow diet	MHC immunohistochemistry	Fig. 5. B	TA % type fiber IIX (*) TA % type fiber IIB (*) EDL % type fiber IIX (*) EDL % type fiber IIB (*)	47 40 30 51	40 48 24 58	7.1 -9.0 5.9 -7.8	3 to 4 months old	C57BL6/J	NT-3 in gastrocnemius, time-to-peak tension and half relaxation time, muscle recovered, overnight wheel activity, distance run, blood lactate levels at exhaustion, SDH, Actin gene, Ppargc1b, mitochondrial DNA levels Glycolytic markers, Baf60c, 24-mo-old mice grip strength and type IIA.	Ovidative and glycolitic skeletal muscle, NT-4/5 in gastrocnemius, nighttime general locomotor activity, gait velocity, motor end plate volume, blood glucose at exhaustion, troponin-C, Baf60c/Smard3, Tbx15, Atp2a1.	TrkB, food intake, body, lean and fat mass, glucose tolerance, daily body temperature, VO2 consumption, or energy substrate utilization, whole-body lean mass, individual weights of different oxidative and glycolytic muscles , MusK protein at sinaptic sites, α-and e-AChR subunits, molecules involved in NMJ maintenance, pre and post synaptic structure, twitch and tetanic force, plasma lactate accum…	Muscle-specific loss of BDNF confers beneficial effects on endurance and mitigates loss of muscle mass and function in sarcopenia.
[46]	PMID: 15229108	CamK4	A430110E23Rik, AI666733, CaMKIV, CaMKIV/Gr, D18Bwg0362e CaMK IV, CaMK-GR, CaMKIV, caMK	Camk4	Calcium/calmodulin-dependent protein kinase IV	Global Knockout	Mice carrying a null mutation of the Camk4 gene were generated by using homologous recombination in embryonic stem cells	Mices were housed cages with a 12-h dark-light cycle	MHC indirect immunofluorescence	Table 1	Soleus % type fiber I Soleus % type fiber IIA Soleus % type fiber other	57.5 39.9 2.3	37.7 51.9 9.6	19.8 -12 -7.3	Not mentioned	(C57BL/6J/129/Sv	MHC type I protein concentration in soleus, PGC-1α mRNA compared with the contralateral control TA muscle, running distance, myoglobin.	Muscle mass soleus, trend toward decreased cross-sectional area but the difference was not statistically significant.	Muscle mass in TA and plantaris, CaMKI, CaMKIIγ, and CaMKII.	CaMKIV is not expressed in skeletal muscle is valuable to understanding of our findings that Camk4 knockout mice are normal in muscle fiber type composition and with regard to activity-dependent changes in myofiber specialization.
[47]	PMID: 30143714	Ccnd3	9230106B05Rik, AA682053, AL024085, AW146355, C78795	D3-/-	Cyclin D3	Global Knockout	Interbreeding heterozygous animals	Mices were housed cages at 22°C to 24°C with a 12-h dark-light cycle, and ad libitum access to food and water.	MHC analysis and Immunostaining	Fig. 4. A and B, Fig. 5 H	TA % myofiber type IIA TA % myofiber type IIB	11.36 35.61	4.26 45.29	7.1 -9.7	3 to 24 months old	Not mentioned	Energy expenditure in juvenile, lack of motor activity, run time, run distance juvenile, performance during a single bout of treadmill endurance-type exercise, NDHT staining, genes categorized as slow myofiber-specific.	Food intake, fat oxidation capacity, body weight, 655 genes.	Food efficiency ratio (FER).	Cyclin D3 inhibits, directly or indirectly, the MEF2 and/or NFAT transcriptional function with the involvement of the associated kinase activity
[48]	PMID: 25713059	Cpt1a	C730027G07, CP, CPTI, Cpt, Cpt1 CPT1, CPT1-L, L-CPT1	Cpt1	Carnitine palmitoyltransferase 1	Conditional knockout	In vivo eletrotransfer	Mices were group-caged with a 12-h dark-light cycle, controlled temperature and humidity , and 4% fat irradiated chow diet	MHC Immunostaining	Fig. 3 C	TA % type fiber IIA (*)	52	42	11	2 or 20 old months	C57BL/6J	Oleate oxidation, TA weight, TA-to-body mass ratio, frequency of myofibers, SDH activity, higher capillary-tofiber density, glycogen content, fatigue resistance, gene expression of PPAR-b, PGC-1b,HIF-1a, and PECAM-1, MHCIIB in older.	Phosphorylated-GS/GS ratio, TA weight and SDH, MHCI and MHCIIa in older.	PGC-1a, Tfam, Cyt c, UCP2, NFAT, calcineurin mRNA, SIRT1, SIRT3, HIF-2a, VEGF-A, VEGF-B, and REDD1	Directly targeting muscle mFAO was sufficient to induce a muscle fiber type switch from glycolytic to oxidative and to increase vascularization, hence mimicking the exercise-induced oxidative phenotype and identifying muscle mFAO as a key player in skeletal muscle remodeling and/or plasticity.
[49]	PMID: 19914232	FoxJ3	C330039G02Rik, Fhd6 FOXJ3	FoxJ3	Forkhead box J3	Global knockout	Foxj3-trapped ES cells were injected into blastocysts	Mices were housed cages with a 12-h dark-light cycle and kept on a 4% fat irradiated chow diet.	ATPase staining	Fig 5. B and C	EDL % type fiber I (*) Soleus % type fiber I (*)	0.2 44	3.7 62	-3.5 -18	4 to 6 months old	C56/B6J and 129p2 olahsd	Muscle regeneration, Proliferative capacity in G2/M, myoblast proliferation.	Proliferative capacity in G0/G1, Mef2c, Tnni1 and Tnnt2.	Myogenic progenitor cells, Ki67 expression, number of myogenic progenitor cells, cell death.	Foxj3 mutant mice demonstrate a phenotype consistent with decreased Mef2c expression and emphasize the role of Foxj3 in skeletal muscle biology including cell cycle kinetics, fiber type diversity and muscle regeneration.
[50]	PMID: 15272020	Foxo1	AI876417, Afxh, FKHR, Fkhr1a, Foxo1 FKH1, FKHRA, FOXO1	Foxo1	Forkhead box O1	Global overexpression	Fertilized eggs were recovered from C57BL/6 females crossed with C57BL/6 males and microinjected with transgene	Mices were housed cages at 22°C with a 12-h dark-light cycle	ATPase staining	Fig 3. A (mouse A2 line)	Soleus number type fiber I (*) Soleus number type fiber II (*)	30 70	40 60	-10 10	3- 4 months old	C57BL/6	Expression gene for components of the mictochondrial electron transport system such as cytochrome c ocxidase II and IV, F0,F1-ATPase, PGC-1α mRNA levels.	Weight in females and males at 5 week age, stature, skeletal mass, expression gene related to structural proteins of the fiber type I, protein levels of tropinin I and myoglobin in type I fiber, reduction in the number of type I fibers.	Food intake per body weight, Blood metabolite and insulin levels, gene expression of type II fiber, levels of the other FOXO members.	The reduced skeletal muscle mass in FOXO1 mice may be caused by the suppression of IGF signaling during skeletal muscle formation, and FOXO1 may therefore be involved in age-related sarcopenia in humans.
[51]	PMID: 22246884	Mapk12	AW123708, Erk6, P38gamma, Prkm12, Sapk3 ERK-6, ERK3, ERK6, MAPK 12, P38GAMMA, PRKM12, SAPK-3, SAPK3	p38γ	Mitogen-activated protein kinase 12	Global knockout	p38γ−/− mice were generated via homologous recombination with LoxP	Not described	MHC Immunostaining	Fig 5. B and C	Soleus % type fiber I (*) Soleus % type fiber IIA (*)	52 45	39 64	15.7 -15.7	2 to 3 months old	C57BL6 and C57	IGF-1R	Soleus mass, Complete loss of P38gamma protein, myostatinm atrogin and Murf1.	Gastrocnemius mass, total soleus fiber number, total body weight, soleus mRNA levels for myoD or myf5, PPARα, PGC1α , Glut4, MCIP.	The establishment of the p38γ knockout mouse model will enable us to further investigate its role in muscle biology and diseases, and ultimately contributes to our better understanding of signal transduction in muscle development and regulation.
[52]	PMID: 19129464	Mstn	Cmpt, Gdf8 GDF8, MSLHP	Mstn	Myostatin	Global knockout (null mice)	Mice were obtained from Se-Jin Lee	All animals were housed under the same conditions with ad libitum access to food and water	MHC Immunostaining	Fig 1. and text	Biceps femoris % type fiber I (*) Biceps femoris % type fiber IIA (*) Biceps femoris % type fibers IIB/X (*) Tibialis anterior % type fiber IIA (*) Tibialis anterior % type fibers IIB/X(*)	0.4 1.1 99.5 1 99	1.1 5.7 93.2 6 94	-1.7 -4.6 6.5 -5 4.5	6 months old	C57BL/6	Glycolytic fibers in BF and TA, MyoD protein levels.	MEFC2 levels, expression of calcineurin in BF, MLC1f expression BF has lower resistance to fatigue protocol.	Rise time of single twitches.	Mstn may accomplish the alteration in fiber-type composition either during prenatal or postnatal myogenesis by controlling myoblast number and or regulation of MyoD and MEF2 gene expression.
[53]	PMID: 20544915	MyoD1	AI503393, MYF3, MyoD, Myod-1, bHLHc1 MYF3, MYOD, PUM, bHLHc1	MyoD	Myogenic differentiation 1	Global knockout	Knock out mice were bread in the animal facilities of the Royal Veterinary College.	Not mentined	MHC immunohistochemistry	Fig 2. A legend	EDL % Type fiber I	7.4	2.2	5.3	3 months old	BALB/c	Number of satellite cells un EDL.	Maximal tetanic tension evoked through nerve stimulation, proliferation dynamics.	Maximal tetanic tension, specific tension, functional contraction of the muscles during field stimulation, postsynaptic membrane surface, NMJs in EDL.	These results indicate that the lack of MyoD leads to a partial transformation of type IIA fibers to type I. This limited myofiber transformation was reflected by an apparent similarity in capillary densityIn this investigation we observed a relatively very low percentage change in type IIB fiber proportions in MyoD / muscle. Interestingly, we observed a conversion of a population of type IIX and…
[54]	PMID: 25242327	Nfatc1	2210017P03Rik, AI449492, AV076380, NF-A, NF-ATc, NFA, NFAT2, NFATc, Nfatcb NF-ATC, NF-ATc1.2, NFAT2, NFATc	NFATc1	Nuclear factor of activated T cells, cytoplasmic, calcineurin dependent 1	Conditional knockout	nfatc1+/Δ mice, male nfatc1flox/flox mice were crossed to female Mef2c-AHF-Cre mice	Not described	ATPase staining	Fig 2. C	Soleus number Type fiber I (*)	55	128	-1.9	42 days old	Not mentioned	Slow fiber after 7 days exercise, fast fiber genes in nfatc1SkMKO soleus and slow fiber gene expression at the transcript level after exercise.	Myod activity, myotube formation, myosin heavy chain expression, MyoD-dependent genes, slow fibers.	MyoD-dependent transactivation strongly repressed by NFATc1, growth, body mass, muscle weight, fiber type switching in response to exercise, time or distance run.	These studies establish a molecular mechanism for fiber type switching through direct inhibition of MyoD to control the opposing roles of MyoD and NFATc1 in fast versus slow fiber phenotypes
[55]	PMID: 25596718	Nol3	A, ARC, B430311C09Rik, MYC, NOP, No, Nop30 ARC, FCM, MYOCL1, MYP, NOP, NOP30	Arc	Nucleolar protein 3 (apoptosis repressor with CARD domain)	Global knockout	Disrupted ARC allele	Mices were housed cages at 20°C with a 12-h dark-light cycle, humidity ~50% and ad libitum access to food and water.	Immunofluorescence MHC	Fig 3. C and D, Text	Soleus % type fiber I Soleus % Type fiber IIA Plantaris % Type fiber IIA Plantaris % Type fiber IIB	29.8 55.9 19 57.2	32.8 51 28.1 45.2	-3.5 4.4 -9.4 13.4	18 weeks old	C57BL/6	SDH activity in the soleus, PFK activity in the plantaris, GPD staining in type IIA and IIB fibers of the soleus, SDH activity in type IIA fibers, GDP staining in type IIA and IIB fibers, MAFbx protein content in Soleus, increased LC3I protein, Soleus Bax protein, red muscle ratio BAX-Bcl-2.	FLIP(s) and Hsp70 proteins.	Body, heart, kidney, muscle weights, activity levels, daily VO2, food intake, the total fiber number (data not shown but cited), SDH activity in plantaris, soleus PFK activity, LC3I, LC3II, or p62 protein content, XIAP in the soleus, FLIP(s), HSP70 and XIAP in plantaris, Soleus and Plantaris Bcl-2 protein and ratio BAX:Bcl-2	The absence of ARC results in altered fiber type distribution, decreased muscle size, and reduced force generating capacity. Moreover, these changes appear to be muscle and/or fiber type dependent.
[32]	PMID: 12181572	Ppargc1a	A830037N07Rik, Gm11133, PGC-1, Ppargc-1-alpha, Pgc-1alpha, Pgc1, Pgco1, Ppargc1 LEM6, PGC-1(alpha), PGC-1alpha, PGC-1v, PGC1, PGC1A, PPARGC1	PGC-1α	Peroxisome Proliferator-Activated Receptor Gamma Coactivator 1-Alpha	Transgenic mice expressing PGC-1α under control of the MCK promoter	Standard DNA microinjection	Not described	ATPase staining	Fig 2. D	Plantaris number Type fiber I (*) Plantaris number Type fiber IIA (*) Plantaris number Type fiber IIB (*)	10 15 42	0.1 0.1 64	14.8 22.2 -37.0	3 months old	C57/BL6	COX II and COX IV, enzymes involved in electron transport, genes specifically enriched in type I fibres, such as myoglobin and troponin I, activity of the Mef2 mutant promoter, VO2max, speed at submaximal RER, Fabp3, FAT/CD36, Fatp1, Cpt1b, Mcad, Lcad, Acadvl, Cycs, Cox4, Uqcrb, Idh3a, Sod2, Txnrd2, Erra, Tfam, Pdk4 mRNA mDNA/gDNA, citrate synthase activity, glycogen stores in skeletal muscle.	Troponin I, weight, fatigue.	Glucose and insulin levels, glucose and insulin sensitivity, body weight and body composition, VO2, liver glycogen content.	Increase type I and type IIA in plantaris, a muscle group containing almost exclusively type IIb fibres in non-transgenic mice.
[56]	PMID: 10848522	Thra	6430529J03Rik, AW259572, Erba, Nr1a1, Rvr, T3R[a], T3Ralpha1, Thra2, c-erbA-1, c-erbA-alpha, c-erbAalpha, Thra AR7, CHNG6, EAR7, ERB-T-1, ERBA, ERBA1, NR1A11, THRA2, TRalpha, c-ERBA-1, THRA	TR-α1	Thyroid hormone receptor alpha	Global knockout	Disrupting gene	Mices were housed cages in 12-h dark-light cycle	ATPase staining in soleus and EDL, measured type I and IIA in soleus and Iib and intermediate in EDL	Table 3 and 4	Soleus % Type I Soleus % Type IIA	59.7 37.6	38.9 59.6	20.8 -22.0	2-6 month old	BALB/c	Type I MHC in TR-α1.			The TR-α1 and TR-β appear to be able to, at least in part, functionally substitute for or cooperate with each other.
		Thrb	Nr, Nr1a2, T3R[b, T3R[b], T3Rbe, T3Rbeta1, Thrb2, c-erbAb, c-erbAbeta, Thrb C-ERBA-2, C-ERBA-BETA, ERBA2, GRTH, NR1A2, PRTH, THR11, THRB2, TRbeta, THRB	TR-β	Thyroid hormone receptor beta						Soleus % Type I Soleus % Type IIA	31.9 65.5	34.9 63.7	-2.7 2.5	2-6 month old	C57BL/6J mice	Body weight.		Type I MHC in TR-β.
[57]	PMID: 21106753	Epas1	HIF-2alpha, HIF2A, HLF, HRF, MOP2, bHLHe73 ECYT4, HIF2A, HLF, MOP2, PASD2, bHLHe73	Hif2a	Endothelial PAS domain protein 1 (also known as hypoxia-inducible factor-2alpha)	Conditional Knockout	Crossing mice with a floxed allele with animals transgenically expessing Cre-recombinase	Mices were housed individually	MHC analysis	Fig 5. B and C	Soleus number type fiber I (*) Soleus number type fibre IIB (*) Soleus relative expession MHC I (*) Soleus relative expession MHC IIB (*)	12 27 0.58 1.77	49 1.7 1.05 0.9	-36.7 28.2 -13.0 17.9	12 to 14 weeks old	C57/BL6	IN PGC1α/HIF2α: ERRα and PPARα, MyoVIIa, mRNA levels of MyoHCI, Myoglobin, Calmodulin2, and Troponin I.	IN PGC1α/HIF2α: MyoIV, MyoHCIIb, MyoHCIIa.	IN PGC1α/HIF2α: HIF1α, HIF2α protein under normoxic conditions, MyoHCIIX.	Robust regulation of HIF2α by PGC1α is at least partially muscle-cell selective.HIF2α is a potential regulator of slow fiber-type determination, by increasing the slow twitch myosin heavy chain muscle program and suppressing the expression of fast twitch markers.
[58]	PMID: 20418374	Esrrg	ER, ERR3, Errg, NR3, NR3B3, mKIAA0832 ERR-gamma, ERR3, ERRg, ERRgamma, NR3B3	ERRγ	Estrogen-related receptor gamma	Conditional overexpression	Null mice were backcrossed to C57Bl/6 for four generations	Mices were housed cages with a 12-h dark-light cycle	MHC gene expression analysis	Fig 3. E	Gastrocnemius Relative expression MHC IIA (*) Gastrocnemius Relative expression MHC IIB (*)	2.8 0.6	1 1	9.6 -15.4	4 months old	C57Bl/6	Epas, Cpt1b and Fabp3 in myotubes, Oxidative phosphorilation mildly up-regulated. Mitochondrial function in primary mouse myotubes, mitochondrial levels.	ERRα and PGC-1α in myotubes, tibialis anterior and gastrocnemios muscle, muscle weight of glycolytic and mixed fiver muscle, respiratory exchange ratio, peak oxidative capacity.	Same colour in hind limb muscle, body weight, body composition, energy expenditure, respiratory ratios in basal state.	The expression of ERRγ transcript was found to correlate with the oxidative potential of skeletal muscle; it is expressed at high levels in the soleus (type I, oxidative muscle) and at low levels in the gastrocnemius (type I and II mixed fiber muscle) and extensor digitorum longus (type II, glycolytic muscle).
[59]	PMID: 23161867	Il15	AI503618, Il-15 IL-15	Il-15	Interleukin 15	Conditional overexpression	Mating heterozygous IL-15 Tg males with commercially purchased C57BL/6J females	Mices were housed cages in 12-h dark-light cycle, and ad libitum access to food and water.	MHC gene expression analysis	Fig 5. C, D and E	Soleus abundance expression MHC-I (*) Soleus abundance expression MHC-IIA (*) Soleus abundance expression MHC-IIX (*) EDL abundance expression MHC-I (*) EDL abundance expression MHC-IIX (*) Gastrocnemius abundance expression MHC-I (*)	341 104 32 9 90 13	163 200 42 1 36 1	31.2 -27.6 -3.7 3.3 13.7 19.5	4 months old	C57BL/6J+S25:T33	Body mass, lean body mass, total body fat, and percent body fat, Time to exhaustion, Total and ambulatory activity levels, Energy expenditure, Oxidative metabolism, Sirt1, Ppard, Ppargc1b, Cpt1b, Ucp2 mRNA in EDL, Ppard, Ppargc1a, Pdk4 mRNA in liver, Sirt1 protein in soleus, Sirt1, Ppard, Ppargc1a, Ppargc1b protein in EDL nd Mhc1 mRNA in soleus, EDL and gastrocnemius, Mhc2x mRNA in EDL, Troponin …	Retroperitoneal fat pad mass, EDL muscle mass, Gastrocnemius muscle mass RER, Ppargc1a, Ppargc1b, Pdk4 mRNA in white adipose tissue, Tnni2 (or Tnnt3) mRNA, Mhc2a, Mhc2x mRNA in soleus.	Intrascapular brown adipose tissue, Soleus muscle weight, food intake, Max run speed, Sirt1, Ppargc1b mRNA in soleus, liver, brown fat or retroperitoneal fat, Ppargc1a, Pdk4 mRNA in muscle, Ppargc1a protein in soleus, Brown adipose tissue biosynthesis, Sirt1, Pparg, Ppargc1a, Ppargc1b in brown adipose tissue, Mhc2b mRNA in soleus, Mitochondrial DNA, IL15α.	The association of IL-15 with exercise and a prooxidative metabolic profile suggests IL-15 or an IL-15 derivative could be explored as a possible pharmacological exercise mimetic.
[60]	PMID: 22078881	Ncor1	5730405M06Rik, A230020K14Rik, N-Cor, Rip13, Rxrip13, mKIAA1047 N-CoR, N-CoR1, PPP1R109, TRAC1, hN-CoR	NcoR1	Nuclear receptor corepressor 1	Conditional knockout	Electroporation and blastocyst injection (Suppl. Material - pag 5)	Mices were housed cages at 23°C with a 12-h dark-light cycle, and free access to food and water (Suppl. Material - pag 5)	MHC gene expression analysis	Fig 3. D	Gastrocnemius relative expression MyHC IIA (*) Gastrocnemius relative expression MyHC IIX (*) Quadriceps relative expression MyHC I (*) Quadriceps relative expression MyHC IIA (*) Quadriceps relative expression MyHC IIX (*)	1.3 1.5 1.4 1.2 1	1 1 0.9 0.9 0.7	2.3 6.1 6.1 1.7 2.8	14 to 28 weeks	C57BL/6J and C3H/HeJ	Soleus relative mass, total locomotor activity, O2 consumption, cold tolerance, distance and time run, endurance perform, oxidative capacity, SDH and COX staining.	LDL, HDL and total cholesterol, glucose (trend, not significant), RER on high fat diet, Connective tissue, MyHC IIB fibers.	Body weight, food intake, respiratory exchange ratio on a high fat diet, heart rate, blood pressure, cardiac morphology, Hif1a, Glut1, Fgfr2, Ppard, Err mRNA, Myod, Myf5, Myog mRNA.	Knockout mouses also showed an increase in muscle mass.
[61]	PMID: 17189205	Ppargc1b	4631412G21Rik, PGC-1beta, PGC-1beta/ERRL1, PPARGC-1-beta, Perc ERRL1, PERC, PGC-1(beta), PGC1B	PGC-1β	Peroxisome proliferative activated receptor, gamma, coactivator 1 beta	Condicional overexpression	Mouse oocytes were injected with the construct cDNA, mouse line T37	Mices were housed cages in 12-h dark-light cycle, and standard rodent chow diet.	MHC gene expression analysis	Fig 3. A	Gastrocnemius relative expression MHC I (*) Gastrocnemius relative expression MHC IIX (*) Gastrocnemius relative expression MHC IIB (*) EDL relative expression MHC I (*) EDL relative expression MHC IIA (*) EDL relative expression MHC IIX (*) EDL relative expression MHC IIB (*) TA relative expression MHC IIA (*) TA relative expression MHC IIX (*) TA relative expression MHC IIB (*)	0.3 4.5 0.3 0.1 0.3 1.7 0.4 0.6 2.2 0.5	1 1.1 1 1 1 1 0.9 1 1 1	-19.2 50.8 -19.2 -21.6 -13.6 42.4 -7.1 -10.9 25.7 -13.2	3-5 months old	FVB mice and C57BL/6	Performed work, Every fiber in TA is oxidative MHCIIX, Cycs, Nduf5, Atp5o, Cox5b, Cd36, Mcad, Cpt1 mRNA, ERRα and PPARα, distance run.			The transgenic mice show both an increase in the expression of type IIX MHC and a large increase in mitochondrial content. Furthermore, the expression of transgenic PGC-1b actually suppresses the expression of MHC I and IIA
[62]	PMID: 24454908	Sirt3	2310003L23Rik, AI848213, Sir2l3 SIR2L3	Sirt3	Sirtuin 3	Skeletal muscle-specific SIRT3 transgenic mice	Transgene construct was injected into fertilized C57BL/6 mouse oocytes. SIRT3 short form	Mices were housed cages at 23°C with a 12-h dark-light cycle, and free access to food and water.	MHC protein levels by Western blot	Fig 4. A	Quadriceps relative expression MHC I (*) Quadriceps relative expression MHC IIB (*)	36 0.07	2 1	49.3 -24.8	3 to 8 months old	C57BL/6	Spontaneous physical activity, female energy expenditure, exhaustion time, distance run, oxygen consume, oxidative capacity, phosphorylated AMPK anda ACC, PPARγ and PPARδ in gastrocnemius, PPARδ in EDL, citrate synthase levels, mitochondria proteins (mg), FOXO1 protein level.	Respiratory exchange rate, muscle strength, EDL, TA. Gastrocnemius muscle weight, muscle size, phosphorylated FOXO1.	Body weight, food intake, male energy expenditure, IP-GTT, OGTT, total AMPK protein, PGC-1α and PGC-1β, mitochondrial oxygen consumption, linear growth, weight of soleus, heart, liver, and white and brown adipose tissues.	Overexpression SIRT3 in skeletal muscle drives the switch of muscle fiber types, mainly through the activation of AMPK and PPARδ.
[63]	PMID: 24740654	Trib3	Ifld2, Nipk, SINK, SKIP3, TRB-3, Trb3 C20orf97, NIPK, SINK, SKIP3, TRB3	Trb3	Tribbles pseudokinase 3 (Tribbles Homolog 3 (Drosophila))	Conditional overexpression	Skeletal muscle actin (Smactin) promoter	Mices were housed cages in 12-h dark-light cycle, and standard rodent chow diet.	Electrophoretic separation of MHC	Fig 4. B and C	Soleus fractional expression MHC I (*) Soleus fractional expression MHC IIB (*) TA fractional expression MHC IIB (*)	35 6 65	12 36 85	23 -30.0 -20.0	10 weeks old	C57BL/6	TRB3 expression with exercise training, weights of the soleus and gastrocnemius, exercise capacity, liver and muscle glycogen concentrations but not significant, miR208b and miR499 microRNAs in skeletal muscle.	Basal rates of fatty acid oxidation.	Body weights, insulin signaling, skeletal muscle glucose uptake in response, whole body glucose homeostasis, contraction-stimulated glucose transport in TA muscle or SOL, PGC1α, citrate synthase, COX IV.	Muscle fiber-type switch from fast to slow observed in TRB3 TG mice contributes to improved exercise capacity.
[64]	PMID: 28769032	Vgll2	C130057C21Rik, VITO-1, Vito1, vgl-2 VGL2, VITO1	Vgll2	Vestigial like family member 2	Global Knockout	Targeted replacement of the Vgll2 loci by the lacZ gene in D3 ES cells. Mice were bread C57BL/6J mice for two generations	Not described	qPCR MHC analysis	Fig 3. A	Soleus number type fiber IIA(*) Soleus number type fibre IIB (*) Soleus Relative expression Myh7 (I) (*) Soleus Relative expression Myh2 (IIA) (*) Soleus Relative expression Myh1 (IIX) (*) Soleus Relative expression Myh4 (IIB) (*)	1.16 58.52 0.4 0.1 2.3 8.6	17.7 40.2 0.7 0.7 0.7 0.7	-16.0 16.8 -21.4 -24.3 9.4 36.3	12 week old	C57BL/6 J mice	Vgll2 mRNA in the Type I and IIa fiber-enriched slow soleus muscle than in the Type IIb fiber-enriched fast gastrocnemius and extensor digitorum longus (EDL), SOX6, Sp3.	Soleus type I and type IIa fibers, running distance and velocity, PURβ.	Grip strenght, expression levels of other TEAD cofactors such as Yap and Taz.	The findings suggested the direct and indirect involvement of the Vgll2-TEAD1 complex in the regulatory program for slow skeletal muscle gene expression.
[65]	PMID: 25032964	Sirt1	AA673258, SIR2L1, Sir2, Sir2a, Sir2alpha SIR2, SIR2L1, SIR2alpha	Sirt1	Sirtuin 1	Conditional overexpression	Injecting oocytes under the control of MCK and generated by crossing mice being homozygous for the floxed SIRT1 allele	Mices were housed cages in 12-h dark-light cycle, and standard rodent chow diet.	ATPase staining and PCR MHC analysis	Fig 3. B and Fig S2.C	Gastrocnemius % Type I (*) - pH 10.2 and 4.31 Gastrocnemius % Type II (*) - pH 10.2 and 4.31 Gastrocnemius relative expression MHC IIA (*) Gastrocnemius relative expression MHC IIX (*) Gastrocnemius relative expression MHC IIB (*)	8 91 4.6 7.1 0.3	5.9 94 1 1.3 1	1.7 -1.3 3.3 5.4 -19.3	8-10 weeks old	C57BL/6	IN OVEREXPRESSION MICE: MAFBx and MuRF1 in atrophy conditions, ATPase in Gastrocnemius type I, PGC-1α, TFAM, and PPARα, Cytochrome C, Mtor. IN KO MICE: Blood glucose, exhausted faster.	IN OVEREXPRESSION MICE:Muscle/body weight, CSA gastrocnemius, E3 ubiquitin, MAFBx and MuRF1. IN KO MICE: EYC genes.	IN OVEREXPRESSION MICE: FOXO1. IN KO MICE: Insulin, troponin isoforms, MyHC and mitochondrial transcription factors, MAFBx and MuRF1.	Overexpression of SIRT1 in skeletal muscle drives the formation of more oxidative fibers. In summary, deletion of SIRT1 in muscle exerts only a subtle phenotype under the conditions tested. SIRT1 overexpression results in a fast-to-slow fiber type switch that translates into an increase in oxidative fibers
Table S2. Information about the muscle fibre genes identified in this systematic review

## Sheet: S3 GWAS associations
Associations for Bdkrb2
Variant and risk allele	Reported trait	P-value	P-value annotation	RAF	Beta	CI	Mapped gene	Trait(s)	Study accession	Location
rs4384548-A	Subcutaneous adipose tissue	5 x 10-8	(women)	0.02	232.19 unit increase	[NR]	C14orf132, BDKRB2	subcutaneous adipose tissue measurement	GCST003170	14:96178806
rs11160318-G	Mumps	5 x 10-12		0.68	-	[1.08-1.11]	BDKRB2, C14orf132	susceptibility to mumps measurement	GCST005003	14:96193582
rs56274409-A	Corneal astigmatism	7 x 10-6		0.944	0.028 dioptres decrease	[0.016-0.04]	BDKRB2, AL355102.2	Corneal astigmatism	GCST007159	14:96224491
rs76881547-T	Cerebrospinal fluid AB1-42 levels	5 x 10-6		0.091	0.033 unit decrease	[0.019-0.047]	C14orf132, BDKRB2	beta-amyloid 1-42 measurement	GCST004069	14:96166655
rs7158214-?	Coronary artery calcified atherosclerotic plaque (90 or 130 HU threshold) in type 2 diabetes	4 x 10-6		NR	0.133 unit increase	[0.06-0.206]	BDKRB2, C14orf132	coronary artery calcification, type II diabetes mellitus	GCST005175	14:96176310
Associations for Bdnf
Variant and risk allele	Reported trait	P-value	P-value annotation	RAF	Beta	CI	Mapped gene	Trait(s)	Study accession	Location
rs7103411-T	Body mass index	2 x 10-22		0.7825	0.0419 kg/m2 increase	[0.033-0.05]	BDNF-AS, BDNF	physical activity measurement, body mass index	GCST004557	11:27678578
rs11030099-A	Hemoglobin	1 x 10-9		0.198944	0.01698022 unit increase	[0.012-0.022]	BDNF, BDNF-AS	hemoglobin measurement	GCST90002384	11:27656036
rs10767659-G	Type 2 diabetes	5 x 10-10		0.3538	0.026 unit increase	[0.018-0.034]	BDNF, BDNF-AS	type II diabetes mellitus	GCST010557	11:27664649
rs6265-C	C-reactive protein levels	8 x 10-19		0.811757	0.0227799 unit increase	[0.018-0.028]	BDNF, BDNF-AS	C-reactive protein measurement	GCST009777	11:27658369
rs11030119-?	Fat-free mass	1 x 10-15		NR	0.19052 unit increase	[0.14-0.24]	AC103796.1, BDNF	lean body mass	GCST007063	11:27706555
Associations for Camk4
Variant and risk allele	Reported trait	P-value	P-value annotation	RAF	Beta	CI	Mapped gene	Trait(s)	Study accession	Location
rs7714962-?	Asthma (childhood onset)	6 x 10-9		NR	'-	'-	CAMK4	childhood onset asthma	GCST009841	5:111223856
rs1457115-?	Atopic asthma	5 x 10-13		NR	'-	'-	CAMK4	atopic asthma	GCST009850	5:111231900
rs114378220-T	Autoimmune thyroid disease	3 x 10-11		0.071	'-	[NR]	CAMK4	autoimmune thyroid disease	GCST010571	5:111230662
rs114378220-T	Lymphocyte counts	9 x 10-24		0.073614	0.038012 SD unit decrease	[0.031-0.045]	CAMK4	lymphocyte count	GCST90002316	5:111230662
rs33966734-?	Fat-free mass	2 x 10-16		NR	0.78321 unit decrease	[0.6-0.97]	CCND3	lean body mass	GCST007063	6:41936060
Associations for Ccnd3
Variant and risk allele	Reported trait	P-value	P-value annotation	RAF	Beta	CI	Mapped gene	Trait(s)	Study accession	Location
rs10947997-T	Red blood cell count	1 x 10-58		0.1771	0.07501178 unit decrease	[0.066-0.084]	CCND3	erythrocyte count	GCST004601	6:41953503
rs33966734-?	Fat-free mass	4 x 10-10	(male)	NR	0.94508 unit decrease	[0.65-1.24]	CCND3	lean body mass	GCST007063	6:41936060
rs7750688-C	HDL cholesterol levels	4 x 10-22		0.243395	0.0214656 unit decrease	[0.017-0.026]	CCND3	high density lipoprotein cholesterol measurement	GCST010242	6:42024002
rs9349205-?	Mean corpuscular hemoglobin	1 x 10-8		NR	'-	'-	CCND3	mean corpuscular hemoglobin	GCST004006	6:41957421
rs144387335-A	Granulocyte percentage of myeloid white cells	2 x 10-27		0.2536	0.04470637 unit decrease	[0.037-0.053]	CCND3	granulocyte percentage of myeloid white cells	GCST004608	6:42010872
Associations for Cpt1a
Variant and risk allele	Reported trait	P-value	P-value annotation	RAF	Beta	CI	Mapped gene	Trait(s)	Study accession	Location
rs11228377-T	Triglyceride levels	3 x 10-14		0.405978	0.0154093 unit increase	[0.011-0.019]	CPT1A	triglyceride measurement	GCST010244	11:68835878
rs17610395-?	Serum metabolite levels	5 x 10-8	(FAw3)	NR	0.068737514 unit decrease	NR	CPT1A	serum metabolite measurement	GCST009242	11:68794860
rs7938117-?	Lipid traits (pleiotropy) (HIPO component 1)	3 x 10-11		NR	'-	'-	CPT1A	total cholesterol measurement, triglyceride measurement, low density lipoprotein cholesterol measurement, high density lipoprotein cholesterol measurement	GCST006666	11:68830586
rs78863347-T	Urate levels	4 x 10-12	(East Asian)	0.9637	0.1318 mg/dL increase	[0.095-0.169]	CPT1A	urate measurement	GCST008972	11:68824581
rs11605837-G	Apolipoprotein A1 levels	1 x 10-13		0.685032	0.0157002 unit increase	[0.012-0.02]	CPT1A	apolipoprotein A 1 measurement	GCST010241	11:68830418
Associations for Foxj3
Variant and risk allele	Reported trait	P-value	P-value annotation	RAF	Beta	CI	Mapped gene	Trait(s)	Study accession	Location
rs35011283-?	Menarche (age at onset)	2 x 10-8		NR	'-	'-	FOXJ3	age at menarche	GCST007078	1:42300612
Associations for Foxo1
Variant and risk allele	Reported trait	P-value	P-value annotation	RAF	Beta	CI	Mapped gene	Trait(s)	Study accession	Location
rs113377887-T	Hay fever and/or eczema	2 x 10-12		0.2107	'-	[1.038-1.067]	FOXO1	Eczema, allergic rhinitis	GCST009717	13:40629228
rs76983463-?	Heel bone mineral density	7 x 10-16		NR	'-	'-	FOXO1	heel bone mineral density	GCST007066	13:40621517
rs71718386-C	Eosinophil counts	1 x 10-13		0.3076	0.02871437 unit increase	[0.021-0.036]	FOXO1	eosinophil count	GCST004606	13:40650151
rs4325427-T	Monocyte percentage of white cells	1 x 10-16		0.2868	0.03253815 unit decrease	[0.025-0.04]	FOXO1	monocyte percentage of leukocytes	GCST004609	13:40642397
rs4325427-T	Granulocyte percentage of myeloid white cells	3 x 10-20		0.2868	0.03641795 unit increase	[0.029-0.044]	FOXO1	granulocyte percentage of myeloid white cells	GCST004608	13:40642397
Associations for Mapk12
Variant and risk allele	Reported trait	P-value	P-value annotation	RAF	Beta	CI	Mapped gene	Trait(s)	Study accession	Location
rs2066773-A	Triiodothyronine levels and thyroxine levels	1 x 10-6		0.02	0.029 unit increase	[0.017-0.041]	MAPK12	thyroxine measurement, triiodothyronine measurement	GCST007680	22:50257071
rs742184-T	Diverticular disease	8 x 10-7		0.282356176358287	0.0029374 unit decrease	[NR]	MAPK12	diverticular disease	GCST006479	22:50258690
rs61748567-A	Urinary metabolite levels in chronic kidney disease	1 x 10-24	(diacetylspermidine)	0.02	0.894 unit increase	[0.72-1.06]	HDAC10, MAPK12	chronic kidney disease, urinary metabolite measurement	GCST009733	22:50246903
Association for Mstn
No data available
Association for Myod1
No data available
Association for Nfatc1
Variant and risk allele	Reported trait	P-value	P-value annotation	RAF	Beta	CI	Mapped gene	Trait(s)	Study accession	Location
rs8090312-?	Height	4 x 10-9		NR	0.017206382 unit decrease	[0.011-0.023]	NFATC1	body height	GCST008839	18:79465154
rs78015143-G	Heel bone mineral density	2 x 10-11		0.901893	0.0365443 unit decrease	[0.025-0.048]	NFATC1	heel bone mineral density	GCST006288	18:79488691
rs12327286-?	Metabolite levels	9 x 10-6	(TAG 46:1)	NR	0.19518033 unit decrease	[0.11-0.28]	NFATC1	triacylglycerol 46:1 measurement	GCST009391	18:79562146
rs9958919-?	Waist circumference adjusted for body mass index	2 x 10-16		NR	-	-	NFATC1	BMI-adjusted waist circumference	GCST009867	18:79464192
rs160189-G	Mean platelet volume	8 x 10-15		0.3158	0.03051198 unit decrease	[0.023-0.038]	NFATC1	mean platelet volume	GCST004599	18:79472709
Association for Nol3
No data available
Association for Ppargc1a
Variant and risk allele	Reported trait	P-value	P-value annotation	RAF	Beta	CI	Mapped gene	Trait(s)	Study accession	Location
rs768695-?	Reaction time	6 x 10-6		NR	0.0078592 unit decrease	[0.0044-0.0113]	PPARGC1A	reaction time measurement	GCST006268	4:23797195
rs2970854-G	PR interval	5 x 10-15		0.2608	0.5675 ms increase	[0.43-0.71]	PPARGC1A	PR interval	GCST010321	4:23825335
rs2970876-G	Hematocrit	1 x 10-10		0.490201	0.014310029 unit decrease	[0.01-0.0187]	PPARGC1A	hematocrit	GCST90002383	4:23886996
rs2970871-T	Sex hormone-binding globulin levels adjusted for BMI	3 x 10-8		0.441213	0.00731296 unit increase	[0.0049-0.0098]	PPARGC1A	sex hormone-binding globulin measurement	GCST90012106	4:23888959
rs7667050-T	Estimated glomerular filtration rate	3 x 10-14		0.471	0.002 unit increase	[0.0014-0.0026]	PPARGC1A	glomerular filtration rate	GCST008059	4:23811486
Associations for Thra
Variant and risk allele	Reported trait	P-value	P-value annotation	RAF	Beta	CI	Mapped gene	Trait(s)	Study accession	Location
rs939348-?	Asthma (childhood onset)	3 x 10-11		NR	'-	'-	THRA	childhood onset asthma	GCST009841	17:40075600
rs200282774-GC	Interleukin-8 levels	4 x 10-6		'-	0.1517 SD units decrease	[0.087-0.216]	THRA	interleukin-8 measurement	GCST004445	17:40082758
rs2230701-C	Body mass index	2 x 10-7		NR	0.036 unit increase	[NR]	THRA	body mass index	GCST006368	17:40083963
rs62065216-A	Chronic obstructive pulmonary disease	8 x 10-9		0.42	'-	[1.04-1.08]	THRA	chronic obstructive pulmonary disease	GCST007692	17:40062520
rs7502233-?	Red cell distribution width	8 x 10-8		NR	'-	'-	THRA	red blood cell distribution width	GCST007074	17:40062551
Associations for Thrb
Variant and risk allele	Reported trait	P-value	P-value annotation	RAF	Beta	CI	Mapped gene	Trait(s)	Study accession	Location
rs113700287-TTTTG	Red blood cell count	2 x 10-30		0.6712	0.04382223 unit decrease	[0.036-0.051]	THRB	erythrocyte count	GCST004601	3:24293021
rs145425144-?	Rubella	7 x 10-6		NR	0.1072 unit decrease	[0.061-0.154]	THRB	susceptibility to rubella infection measurement	GCST005020	3:24375403
rs6792725-A	Triglycerides	4 x 10-8		NR	0.018 unit increase	'-	THRB	triglyceride measurement	GCST007133	3:24478792
rs1667747-G	Heel bone mineral density	2 x 10-9		0.238183	0.0130243 unit increase	[0.0088-0.0173]	THRB	heel bone mineral density	GCST006979	3:24258120
rs6792725-A	Triglyceride levels	4 x 10-12		0.307593	0.0154612 unit increase	[0.011-0.02]	THRB	triglyceride measurement	GCST010244	3:24478792
Associations for Esrrg
Variant and risk allele	Reported trait	P-value	P-value annotation	RAF	Beta	CI	Mapped gene	Trait(s)	Study accession	Location
rs79131758-C	Post bronchodilator FEV1	8 x 10-7	(AA)	0.998	1.231 unit increase	NR	ESRRG	forced expiratory volume, response to bronchodilator	GCST003262	1:216796235
rs61818594-A	Weight	4 x 10-6		0.981	0.1243 unit increase	[0.071-0.177]	ESRRG	body weight	GCST008152	1:216948171
rs11585774-?	Refractive error	3 x 10-8		'-	'-	'-	ESRRG	Abnormality of refraction	GCST010002	1:217049073
rs2066108-A	General risk tolerance (MTAG)	2 x 10-9		0.167	0.0095 unit increase	[0.0064-0.0126]	ESRRG	risk-taking behaviour	GCST007325	1:216704150
rs12757183-T	Smoking status (ever vs never smokers)	2 x 10-8		0.8017	0.0140546365 unit increase	[0.0091-0.019]	ESRRG	smoking behavior	GCST007327	1:216747031
Associations for Il15
Variant and risk allele	Reported trait	P-value	P-value annotation	RAF	Beta	CI	Mapped gene	Trait(s)	Study accession	Location
rs4956410-A	Aspartate aminotransferase levels in non-alcoholic fatty liver disease	8 x 10-6		0.0744879	0.34206 unit decrease	[0.19-0.49]	INPP4B, IL15	aspartate aminotransferase measurement, non-alcoholic fatty liver disease	GCST008467	4:141766642
rs12647166-?	Neck circumference	3 x 10-7		NR	0.2844 unit increase	NR	INPP4B, IL15	neck circumference	GCST90017134	4:141839779
rs9990563-?	Metabolite levels	1 x 10-6	(pyridoxate)	NR	0.26311988 unit decrease	[0.16-0.37]	INPP4B, IL15	pyridoxate measurement	GCST009391	4:141754259
rs6819637-? x rs7691866-?	Neurofibrillary tangles (SNP x SNP interaction)	2 x 10-13		NR	'-	'-	AC021192.2 - AC079160.1 x IL15 - INPP4B	neurofibrillary tangles measurement	GCST010343	4:83766840|4:141807243
rs34465541-C	Post-traumatic stress disorder symptoms in trauma-exposed soldiers	3 x 10-8		0.07	'-	NR	IL15, INPP4B	response to trauma exposure, post-traumatic stress disorder symptom measurement	GCST008270	4:141865374
Associations for Ncor1
Variant and risk allele	Reported trait	P-value	P-value annotation	RAF	Beta	CI	Mapped gene	Trait(s)	Study accession	Location
rs8080378-G	Lymphocyte counts	4 x 10-14		0.531507	0.01711989 unit increase	[0.013-0.022]	NCOR1	lymphocyte count	GCST90002388	17:16095523
rs178810-T	C-reactive protein levels	3 x 10-8		0.56	0.02 unit increase	[0.012-0.028]	NCOR1	C-reactive protein measurement	GCST007614	17:16194116
rs12937088-G	Sex hormone-binding globulin levels adjusted for BMI	9 x 10-17		0.5079670000000001	0.00631421 unit increase	[0.0047-0.0079]	NCOR1	sex hormone-binding globulin measurement	GCST90012110	17:16127715
rs8080378-G	Monocyte count	4 x 10-14		0.531507	0.01711989 unit increase	[0.013-0.022]	NCOR1	monocyte count	GCST90002393	17:16095523
rs34351630-T	Lung function (FVC)	3 x 10-10		0.4654	0.0147 unit increase	[0.01-0.019]	NCOR1	vital capacity	GCST007429	17:16127206
Associations for Ppargc1b
Variant and risk allele	Reported trait	P-value	P-value annotation	RAF	Beta	CI	Mapped gene	Trait(s)	Study accession	Location
rs32578-G	HDL cholesterol levels	1 x 10-10		0.690984	0.0133241 unit decrease	[0.0093-0.0174]	PPARGC1B	high density lipoprotein cholesterol measurement	GCST010242	5:149832305
rs32578-G	Apolipoprotein A1 levels	6 x 10-9		0.691042	0.0123744 unit decrease	[0.0082-0.0165]	PPARGC1B	apolipoprotein A 1 measurement	GCST010241	5:149832305
rs32578-G	Nevus count or cutaneous melanoma	5 x 10-21		0.658392	'-	'-	PPARGC1B	nevus count, cutaneous melanoma	GCST010303	5:149832305
rs32578-G	Cutaneous malignant melanoma	7 x 10-17		0.6584	'-	NR	PPARGC1B	cutaneous melanoma	GCST010304	5:149832305
rs78814834-T	Nontraumatic osteonecrosis of the femoral head	1 x 10-6		0.042	'-	[1.87-4.38]	PPARGC1B	idiopathic osteonecrosis of the femoral head	GCST011155	5:149811984
Associatios for Sirt3
Variant and risk allele	Reported trait	P-value	P-value annotation	RAF	Beta	CI	Mapped gene	Trait(s)	Study accession	Location
rs73392700-?	Coronary artery disease	3 x 10-11		NR	0.0636127 unit increase	[0.045-0.082]	SIRT3	coronary artery disease	GCST010866	11:224845
rs7104764-G	Menarche (age at onset)	4 x 10-8		0.25	0.03 unit increase	[0.018-0.042]	SIRT3	age at menarche	GCST002541	11:229977
rs12226402-A	Cerebral aneurysm	2 x 10-12		0.126492689	'-	[1.234301783-1.45068935]	SIRT3	brain aneurysm	GCST90013685	11:215904
rs12226697-A	Mean corpuscular hemoglobin	2 x 10-10		0.0600632	'-	'-	SIRT3	mean corpuscular hemoglobin concentration	GCST90002326	11:216056
rs507139-G	Uterine fibroids	3 x 10-16		0.91118	'-	[1.16-1.27]	SIRT3	uterine fibroid	GCST006462	11:225196
Associations for Trib3
Variant and risk allele	Reported trait	P-value	P-value annotation	RAF	Beta	CI	Mapped gene	Trait(s)	Study accession	Location
rs9941733-G	Interleukin-4 levels	7 x 10-7		'-	0.114 SD units decrease	[0.069-0.159]	TRIB3	interleukin 4 measurement	GCST004453	20:393417
rs62191444-G	Interleukin-17 levels	4 x 10-6		'-	0.1136 SD units increase	[0.065-0.162]	TRIB3	interleukin 17 measurement	GCST004442	20:393023
rs9941733-G	Platelet-derived growth factor BB levels	3 x 10-7		'-	0.1161 SD units decrease	[0.071-0.161]	TRIB3	platelet-derived growth factor BB measurement	GCST004432	20:393417
rs6051520-T	Information processing speed	2 x 10-7	(speed factor)	0.21	0.18 unit increase	[0.12-0.24]	TRIB3	information processing speed	GCST000905	20:371300
Associations for Akirin1
Variant and risk allele	Reported trait	P-value	P-value annotation	RAF	Beta	CI	Mapped gene	Trait(s)	Study accession	Location
rs11205539-A	Eosinophil counts	3 x 10-10		0.17014	'-	'-	NDUFS5, AKIRIN1	eosinophil count	GCST90002302	1:39008125
rs4329504-G	Lymphocyte counts	5 x 10-11		0.4207	0.014635243 unit decrease	[0.01-0.019]	AL139260.1, AKIRIN1	lymphocyte count	GCST90002388	1:38985816
rs4329504-G	Monocyte count	5 x 10-11		0.4207	0.014635243 unit decrease	[0.01-0.019]	AL139260.1, AKIRIN1	monocyte count	GCST90002393	1:38985816
Associations for Epas1
Variant and risk allele	Reported trait	P-value	P-value annotation	RAF	Beta	CI	Mapped gene	Trait(s)	Study accession	Location
rs11689011-T	PR interval	2 x 10-11		0.4155	0.4488 ms increase	[0.32-0.58]	EPAS1	PR interval	GCST010320	2:46314037
rs4953346-G	Hematocrit	2 x 10-11		0.460241	0.014898218 unit increase	[0.011-0.019]	EPAS1	hematocrit	GCST90002383	2:46331069
rs4953348-G	Hemoglobin	7 x 10-10		0.460644	0.013653652 unit increase	[0.0093-0.018]	EPAS1	hemoglobin measurement	GCST90002384	2:46331293
rs7582701-C	IgG glycosylation	1 x 10-6	(IGP69)	0.0373370440481498	0.4547 unit decrease	[0.27-0.64]	EPAS1	serum IgG glycosylation measurement	GCST001848	2:46323630
rs2881324-G	Facial morphology	3 x 10-7	(Lower facial area)	0.1	62.7 unit increase	[NR]	EPAS1	facial morphology	GCST006108	2:46349755
Associations for Sirt1
Variant and risk allele	Reported trait	P-value	P-value annotation	RAF	Beta	CI	Mapped gene	Trait(s)	Study accession	Location
rs7096385-T	Atrial fibrillation	5 x 10-8		0.092	'-	[1.05-1.10]	SIRT1	atrial fibrillation	GCST006414	10:67905124
Associations for Vgll2
Variant and risk allele	Reported trait	P-value	P-value annotation	RAF	Beta	CI	Mapped gene	Trait(s)	Study accession	Location
rs210977-G	Electrocardiogram morphology (amplitude at temporal datapoints)	1 x 10-8	(134 ms)	0.883013	0.0491969 unit decrease	[0.032-0.067]	VGLL2	electrocardiography	GCST010796	6:117271324
rs13201929-?	Myopia (pathological)	3 x 10-6		0.121	'-	[NR]	ROS1, VGLL2	pathological myopia	GCST001712	6:117284828

## Sheet: S4 Metamex human exercise
Gene	Gene description	Acute endurance	Chronic endurance	Acute resistance	Chronic resistance	Inactivity
PPARGC1A	PPARGC1A (PPARG coactivator 1 alpha)	1.26229	0.116467	0.90146	0.0710988	-0.396471	Exercise up, inactivity down
VGLL2	VGLL2 (vestigial like family member 2)	0.87312	-0.0233202	0.958499	-0.0355093	-0.409293	Exercise up, inactivity down
FOXO1	FOXO1 (forkhead box O1)	0.653696	-0.144417	0.373661	-0.104504	0.0915452	Exercise up
EPAS1	EPAS1 (endothelial PAS domain protein 1)	0.412043	0.210424	0.115215	0.0406368	-0.01021	Endurance exercise up
BDKRB2	BDKRB2 (bradykinin receptor B2)	0.333771	0.00404712	-0.0449673	0.0673057	0.163081
MYOD1	MYOD1 (myogenic differentiation 1)	0.291599	-0.127343	0.288137	-0.0776144	0.0115769	Exercise up
ESRRG	ESRRG (estrogen related receptor gamma)	0.255891	-0.06377	0.343108	-0.258513	-0.135607	Exercise up
PPARGC1B	PPARGC1B (PPARG coactivator 1 beta)	0.245488	-0.0422982	0.0719382	-0.0175833	-0.292367
AKIRIN1	AKIRIN1 (akirin 1)	0.211317	-0.0433293	0.171065	-0.0604394	-0.129025	Exercise up, inactivity down
SIRT1	SIRT1 (sirtuin 1)	0.18412	-0.132877	0.421728	-0.134861	0.0917356
FOXJ3	FOXJ3 (forkhead box J3)	0.158273	-0.147533	-0.0774072	-0.101477	0.123355
TRIB3	TRIB3 (tribbles pseudokinase 3)	0.152212	0.0506743	-0.00248617	0.0119148	-0.087272
NCOR1	NCOR1 (nuclear receptor corepressor 1)	0.126397	-0.0175035	-0.0663571	-0.0285105	0.0363367
CPT1A	CPT1A (carnitine palmitoyltransferase 1A)	0.0762452	-0.0495926	0.149596	0.0490341	-0.299599
NFATC1	NFATC1 (nuclear factor of activated T cells 1)	0.07	-0.11	0.06	-0.12	-0.05
BDNF	BDNF (brain derived neurotrophic factor)	0.0177591	0.0410336	0.0780946	-0.121609	-0.084853
MAPK12	MAPK12 (mitogen-activated protein kinase 12)	-0.0425217	-0.12014	0.115644	-0.147152	-0.112896
CAMK4	CAMK4 (calcium/calmodulin dependent protein kinase IV)	-0.0860007	0.0739782	0.00112931	0.0103202	0.00327491
CCND3	CCND3 (cyclin D3)	-0.0903606	0.1191	-0.0223443	0.177708	-0.0466189	Chronic exercise up, inactivity down
SIRT3	SIRT3 (sirtuin 3)	-0.10376	0.0497691	-0.139948	0.000508928	-0.0634887
THRB	THRB (thyroid hormone receptor beta)	-0.107729	0.0178372	-0.0911974	-0.0278302	0.033918
IL15	IL15 (interleukin 15)	-0.114803	-0.121648	-0.202702	-0.020136	0.0528914
THRA	THRA (thyroid hormone receptor alpha)	-0.119758	-0.0148297	-0.168238	0.00406893	-0.0768621
NOL3	NOL3 (nucleolar protein 3)	-0.121061	-0.0451774	-0.25539	-0.00789359	-0.106615
MSTN	MSTN (myostatin)	-0.423227	-0.320196	-0.960467	-0.231567	0.669192	Exercise down, inactivity up

## Sheet: S5 String protein interaction
#node1	node2	node1_string_id	node2_string_id	neighborhood_on_chromosome	gene_fusion	phylogenetic_cooccurrence	homology	coexpression	experimentally_determined_interaction	database_annotated	automated_textmining	combined_score
Akirin1	Mstn	10090.ENSMUSP00000099696	10090.ENSMUSP00000027269	0	0	0	0	0	0	0	0.559	0.559
Bdnf	Camk4	10090.ENSMUSP00000057989	10090.ENSMUSP00000046539	0	0	0	0	0.062	0	0	0.526	0.536
Bdnf	Ppargc1a	10090.ENSMUSP00000057989	10090.ENSMUSP00000117040	0	0	0	0	0	0	0	0.582	0.582
Bdnf	Sirt1	10090.ENSMUSP00000057989	10090.ENSMUSP00000101082	0	0	0	0	0	0	0	0.593	0.593
Camk4	Bdnf	10090.ENSMUSP00000046539	10090.ENSMUSP00000057989	0	0	0	0	0.062	0	0	0.526	0.536
Ccnd3	Foxo1	10090.ENSMUSP00000040488	10090.ENSMUSP00000055308	0	0	0	0	0	0	0.194	0.321	0.429
Cpt1a	Ppargc1b	10090.ENSMUSP00000025835	10090.ENSMUSP00000074771	0	0	0	0	0.051	0	0	0.406	0.412
Cpt1a	Foxo1	10090.ENSMUSP00000025835	10090.ENSMUSP00000055308	0	0	0	0	0.061	0.058	0	0.464	0.484
Cpt1a	Sirt1	10090.ENSMUSP00000025835	10090.ENSMUSP00000101082	0	0	0	0	0	0	0	0.544	0.544
Cpt1a	Ppargc1a	10090.ENSMUSP00000025835	10090.ENSMUSP00000117040	0	0	0	0	0	0	0.629	0.752	0.904
Epas1	Thrb	10090.ENSMUSP00000024954	10090.ENSMUSP00000022304	0	0	0	0	0.062	0.090	0	0.487	0.524
Epas1	Sirt3	10090.ENSMUSP00000024954	10090.ENSMUSP00000026559	0	0	0	0	0	0.074	0.200	0.320	0.453
Epas1	Ppargc1a	10090.ENSMUSP00000024954	10090.ENSMUSP00000117040	0	0	0	0	0.061	0	0	0.449	0.461
Epas1	Esrrg	10090.ENSMUSP00000024954	10090.ENSMUSP00000027906	0	0	0	0	0	0.505	0	0.094	0.532
Epas1	Sirt1	10090.ENSMUSP00000024954	10090.ENSMUSP00000101082	0	0	0	0	0.051	0.160	0.676	0.620	0.888
Esrrg	Epas1	10090.ENSMUSP00000027906	10090.ENSMUSP00000024954	0	0	0	0	0	0.505	0	0.094	0.532
Esrrg	Ppargc1b	10090.ENSMUSP00000027906	10090.ENSMUSP00000074771	0	0	0	0	0.061	0.087	0	0.548	0.579
Esrrg	Ncor1	10090.ENSMUSP00000027906	10090.ENSMUSP00000068974	0	0	0	0	0	0.401	0.224	0.203	0.597
Esrrg	Ppargc1a	10090.ENSMUSP00000027906	10090.ENSMUSP00000117040	0	0	0	0	0.106	0.810	0.496	0.872	0.987
Foxj3	Sirt1	10090.ENSMUSP00000035746	10090.ENSMUSP00000101082	0	0	0	0	0.062	0.237	0.214	0.098	0.424
Foxo1	Thrb	10090.ENSMUSP00000055308	10090.ENSMUSP00000022304	0	0	0	0	0	0.087	0.114	0.345	0.423
Foxo1	Cpt1a	10090.ENSMUSP00000055308	10090.ENSMUSP00000025835	0	0	0	0	0.061	0.058	0	0.464	0.484
Foxo1	Sirt3	10090.ENSMUSP00000055308	10090.ENSMUSP00000026559	0	0	0	0	0.062	0.266	0.147	0.560	0.707
Foxo1	Mstn	10090.ENSMUSP00000055308	10090.ENSMUSP00000027269	0	0	0	0	0	0.044	0	0.611	0.612
Foxo1	Il15	10090.ENSMUSP00000055308	10090.ENSMUSP00000034148	0	0	0	0	0.061	0	0	0.392	0.404
Foxo1	Ccnd3	10090.ENSMUSP00000055308	10090.ENSMUSP00000040488	0	0	0	0	0	0	0.194	0.321	0.429
Foxo1	Ncor1	10090.ENSMUSP00000055308	10090.ENSMUSP00000068974	0	0	0	0	0.062	0.071	0	0.400	0.431
Foxo1	Ppargc1b	10090.ENSMUSP00000055308	10090.ENSMUSP00000074771	0	0	0	0	0	0.050	0	0.543	0.547
Foxo1	Myod1	10090.ENSMUSP00000055308	10090.ENSMUSP00000072330	0	0	0	0	0	0	0	0.618	0.618
Foxo1	Mapk12	10090.ENSMUSP00000055308	10090.ENSMUSP00000086207	0	0	0	0	0	0.066	0.600	0.133	0.648
Foxo1	Ppargc1a	10090.ENSMUSP00000055308	10090.ENSMUSP00000117040	0	0	0	0	0	0.058	0.800	0.989	0.997
Foxo1	Sirt1	10090.ENSMUSP00000055308	10090.ENSMUSP00000101082	0	0	0	0	0	0.646	0.966	0.977	0.999
Il15	Foxo1	10090.ENSMUSP00000034148	10090.ENSMUSP00000055308	0	0	0	0	0.061	0	0	0.392	0.404
Mapk12	Foxo1	10090.ENSMUSP00000086207	10090.ENSMUSP00000055308	0	0	0	0	0	0.066	0.600	0.133	0.648
Mapk12	Myod1	10090.ENSMUSP00000086207	10090.ENSMUSP00000072330	0	0	0	0	0.061	0.048	0.770	0.306	0.838
Mapk12	Ppargc1a	10090.ENSMUSP00000086207	10090.ENSMUSP00000117040	0	0	0	0	0	0.058	0.932	0.280	0.950
Mstn	Akirin1	10090.ENSMUSP00000027269	10090.ENSMUSP00000099696	0	0	0	0	0	0	0	0.559	0.559
Mstn	Foxo1	10090.ENSMUSP00000027269	10090.ENSMUSP00000055308	0	0	0	0	0	0.044	0	0.611	0.612
Mstn	Ppargc1a	10090.ENSMUSP00000027269	10090.ENSMUSP00000117040	0	0	0	0	0	0	0	0.665	0.665
Mstn	Myod1	10090.ENSMUSP00000027269	10090.ENSMUSP00000072330	0	0	0	0	0.114	0	0	0.870	0.880
Myod1	Mstn	10090.ENSMUSP00000072330	10090.ENSMUSP00000027269	0	0	0	0	0.114	0	0	0.870	0.880
Myod1	Foxo1	10090.ENSMUSP00000072330	10090.ENSMUSP00000055308	0	0	0	0	0	0	0	0.618	0.618
Myod1	Ncor1	10090.ENSMUSP00000072330	10090.ENSMUSP00000068974	0	0	0	0	0	0.130	0	0.501	0.547
Myod1	Vgll2	10090.ENSMUSP00000072330	10090.ENSMUSP00000124091	0	0	0	0	0.185	0	0	0.433	0.519
Myod1	Ppargc1a	10090.ENSMUSP00000072330	10090.ENSMUSP00000117040	0	0	0	0	0	0.131	0	0.599	0.636
Myod1	Nfatc1	10090.ENSMUSP00000072330	10090.ENSMUSP00000129001	0	0	0	0	0	0	0.629	0.266	0.716
Myod1	Mapk12	10090.ENSMUSP00000072330	10090.ENSMUSP00000086207	0	0	0	0	0.061	0.048	0.770	0.306	0.838
Myod1	Sirt1	10090.ENSMUSP00000072330	10090.ENSMUSP00000101082	0	0	0	0	0	0.131	0.676	0.953	0.986
Ncor1	Thrb	10090.ENSMUSP00000068974	10090.ENSMUSP00000022304	0	0	0	0	0	0.816	0.758	0.712	0.986
Ncor1	Sirt3	10090.ENSMUSP00000068974	10090.ENSMUSP00000026559	0	0	0	0	0	0.161	0	0.314	0.400
Ncor1	Esrrg	10090.ENSMUSP00000068974	10090.ENSMUSP00000027906	0	0	0	0	0	0.401	0.224	0.203	0.597
Ncor1	Foxo1	10090.ENSMUSP00000068974	10090.ENSMUSP00000055308	0	0	0	0	0.062	0.071	0	0.400	0.431
Ncor1	Myod1	10090.ENSMUSP00000068974	10090.ENSMUSP00000072330	0	0	0	0	0	0.130	0	0.501	0.547
Ncor1	Ppargc1a	10090.ENSMUSP00000068974	10090.ENSMUSP00000117040	0	0	0	0	0	0	0	0.590	0.590
Ncor1	Thra	10090.ENSMUSP00000068974	10090.ENSMUSP00000099428	0	0	0	0	0	0.824	0.758	0.899	0.995
Ncor1	Sirt1	10090.ENSMUSP00000068974	10090.ENSMUSP00000101082	0	0	0	0	0.052	0.755	0	0.980	0.995
Nfatc1	Myod1	10090.ENSMUSP00000129001	10090.ENSMUSP00000072330	0	0	0	0	0	0	0.629	0.266	0.716
Ppargc1a	Thrb	10090.ENSMUSP00000117040	10090.ENSMUSP00000022304	0	0	0	0	0.104	0.160	0.270	0.360	0.601
Ppargc1a	Epas1	10090.ENSMUSP00000117040	10090.ENSMUSP00000024954	0	0	0	0	0.061	0	0	0.449	0.461
Ppargc1a	Cpt1a	10090.ENSMUSP00000117040	10090.ENSMUSP00000025835	0	0	0	0	0	0	0.629	0.752	0.904
Ppargc1a	Sirt3	10090.ENSMUSP00000117040	10090.ENSMUSP00000026559	0	0	0	0	0.064	0.069	0.231	0.877	0.907
Ppargc1a	Mstn	10090.ENSMUSP00000117040	10090.ENSMUSP00000027269	0	0	0	0	0	0	0	0.665	0.665
Ppargc1a	Esrrg	10090.ENSMUSP00000117040	10090.ENSMUSP00000027906	0	0	0	0	0.106	0.810	0.496	0.872	0.987
Ppargc1a	Foxo1	10090.ENSMUSP00000117040	10090.ENSMUSP00000055308	0	0	0	0	0	0.058	0.800	0.989	0.997
Ppargc1a	Bdnf	10090.ENSMUSP00000117040	10090.ENSMUSP00000057989	0	0	0	0	0	0	0	0.582	0.582
Ppargc1a	Ncor1	10090.ENSMUSP00000117040	10090.ENSMUSP00000068974	0	0	0	0	0	0	0	0.590	0.590
Ppargc1a	Myod1	10090.ENSMUSP00000117040	10090.ENSMUSP00000072330	0	0	0	0	0	0.131	0	0.599	0.636
Ppargc1a	Mapk12	10090.ENSMUSP00000117040	10090.ENSMUSP00000086207	0	0	0	0	0	0.058	0.932	0.280	0.950
Ppargc1a	Thra	10090.ENSMUSP00000117040	10090.ENSMUSP00000099428	0	0	0	0	0.074	0.160	0.270	0.380	0.600
Ppargc1a	Sirt1	10090.ENSMUSP00000117040	10090.ENSMUSP00000101082	0	0	0	0	0	0.716	0.676	0.987	0.998
Ppargc1b	Cpt1a	10090.ENSMUSP00000074771	10090.ENSMUSP00000025835	0	0	0	0	0.051	0	0	0.406	0.412
Ppargc1b	Esrrg	10090.ENSMUSP00000074771	10090.ENSMUSP00000027906	0	0	0	0	0.061	0.087	0	0.548	0.579
Ppargc1b	Foxo1	10090.ENSMUSP00000074771	10090.ENSMUSP00000055308	0	0	0	0	0	0.050	0	0.543	0.547
Ppargc1b	Sirt1	10090.ENSMUSP00000074771	10090.ENSMUSP00000101082	0	0	0	0	0	0	0	0.506	0.506
Sirt1	Epas1	10090.ENSMUSP00000101082	10090.ENSMUSP00000024954	0	0	0	0	0.051	0.160	0.676	0.620	0.888
Sirt1	Cpt1a	10090.ENSMUSP00000101082	10090.ENSMUSP00000025835	0	0	0	0	0	0	0	0.544	0.544
Sirt1	Foxj3	10090.ENSMUSP00000101082	10090.ENSMUSP00000035746	0	0	0	0	0.062	0.237	0.214	0.098	0.424
Sirt1	Foxo1	10090.ENSMUSP00000101082	10090.ENSMUSP00000055308	0	0	0	0	0	0.646	0.966	0.977	0.999
Sirt1	Bdnf	10090.ENSMUSP00000101082	10090.ENSMUSP00000057989	0	0	0	0	0	0	0	0.593	0.593
Sirt1	Ncor1	10090.ENSMUSP00000101082	10090.ENSMUSP00000068974	0	0	0	0	0.052	0.755	0	0.980	0.995
Sirt1	Myod1	10090.ENSMUSP00000101082	10090.ENSMUSP00000072330	0	0	0	0	0	0.131	0.676	0.953	0.986
Sirt1	Ppargc1b	10090.ENSMUSP00000101082	10090.ENSMUSP00000074771	0	0	0	0	0	0	0	0.506	0.506
Sirt1	Ppargc1a	10090.ENSMUSP00000101082	10090.ENSMUSP00000117040	0	0	0	0	0	0.716	0.676	0.987	0.998
Sirt3	Epas1	10090.ENSMUSP00000026559	10090.ENSMUSP00000024954	0	0	0	0	0	0.074	0.200	0.320	0.453
Sirt3	Ncor1	10090.ENSMUSP00000026559	10090.ENSMUSP00000068974	0	0	0	0	0	0.161	0	0.314	0.400
Sirt3	Foxo1	10090.ENSMUSP00000026559	10090.ENSMUSP00000055308	0	0	0	0	0.062	0.266	0.147	0.560	0.707
Sirt3	Ppargc1a	10090.ENSMUSP00000026559	10090.ENSMUSP00000117040	0	0	0	0	0.064	0.069	0.231	0.877	0.907
Thra	Thrb	10090.ENSMUSP00000099428	10090.ENSMUSP00000022304	0	0	0	0.978	0.068	0	0.930	0.889	0.933
Thra	Ncor1	10090.ENSMUSP00000099428	10090.ENSMUSP00000068974	0	0	0	0	0	0.824	0.758	0.899	0.995
Thra	Ppargc1a	10090.ENSMUSP00000099428	10090.ENSMUSP00000117040	0	0	0	0	0.074	0.160	0.270	0.380	0.600
Thrb	Foxo1	10090.ENSMUSP00000022304	10090.ENSMUSP00000055308	0	0	0	0	0	0.087	0.114	0.345	0.423
Thrb	Epas1	10090.ENSMUSP00000022304	10090.ENSMUSP00000024954	0	0	0	0	0.062	0.090	0	0.487	0.524
Thrb	Ppargc1a	10090.ENSMUSP00000022304	10090.ENSMUSP00000117040	0	0	0	0	0.104	0.160	0.270	0.360	0.601
Thrb	Thra	10090.ENSMUSP00000022304	10090.ENSMUSP00000099428	0	0	0	0.978	0.068	0	0.930	0.889	0.933
Thrb	Ncor1	10090.ENSMUSP00000022304	10090.ENSMUSP00000068974	0	0	0	0	0	0.816	0.758	0.712	0.986
Vgll2	Myod1	10090.ENSMUSP00000124091	10090.ENSMUSP00000072330	0	0	0	0	0.185	0	0	0.433	0.519

## Sheet: S6 Tissue-specific expression
Muscle fiber gene	Skeletal Muscle	Adipose Subcutaneous	Adipose viscedral	Adrenal gland	Liver	Lung	Full gene name
MAPK12	84.34	8	10	2	0.8	11	Mitogen-activated protein kinase 12
FOXO1	66.78	61	45	11	8	36	Forkhead box O1
NOL3	55.89	34.5	31.31	59.3	18	36.4	Nucleolar protein 3 (apoptosis repressor with CARD domain)
VGLL2	48.22	0	0	0	0	0	Vestigial like family member 2
EPAS1	36.76	424.8	402.5	68.7	60.92	1031	Endothelial PAS domain protein 1
THRA	28.78	41.46	33.81	32.17	3.27	34.64	Thyroid hormone receptor alpha
FOXJ3	25.61	33.71	26.6	14.71	7.57	29.64	Forkhead box J3
AKIRIN1	22.83	41.03	49.63	35.19	26.59	54.1	Akirin 1
MYOD1	21.71	0	0	0	0	0	Myogenic differentiation 1
NCOR1	16.47	21.48	19.31	14.46	9.6	23.83	Nuclear receptor co-repressor 1
NFATC1	11.83	9.91	8.38	2.69	0.7	10.84	Nuclear factor of activated T cells, cytoplasmic, calcineurin dependent 1
PPARGC1A	11.02	1.88	2.28	1.89	9.21	3.29	Peroxisome proliferative activated receptor, gamma, coactivator 1 alpha
SIRT1	9.6	20.23	16.7	19.02	5.33	14.4	Sirtuin 1
SIRT3	9.52	12.29	9.82	12.3	11.03	12.5	Sirtuin 3
THRB	8.86	10.27	7.26	4.37	4.95	4.8	Thyroid hormone receptor beta
CPT1A	5.97	37.84	35.02	33.24	31.55	36.91	Carnitine palmitoyltransferase 1a, liver
CCND3	5.14	41.08	45.82	66.18	5.39	81.94	Cyclin D3
PPARGC1B	2.53	2.68	2.94	0.74	0.91	5.05	Peroxisome proliferative activated receptor, gamma, coactivator 1 beta
IL15	1.41	4.5	3.83	1.43	0.66	4.94	Interleukin 15
ESRRG	1.4	0.05	0	2.4	0	0	Estrogen-related receptor gamma
MSTN	1.28	0	0	0	0	0	Myostatin
TRIB3	0.57	4.79	6.49	8.25	29.81	14.14	Tribbles pseudokinase 3
BDKRB2	0.3	6.45	13.76	0.8	0.1	1.9	Bradykinin receptor, beta 2
BDNF	0.05	0.1	0.3	0.1	0	1.1	Brain derived neurotrophic factor
CAMK4	0.02	0.2	0.3	0.1	0.3	1.3	Calcium/calmodulin-dependent protein kinase IV

## Sheet: S7 ToppGene enrichment
1: GO: Molecular Function [Display Chart] 24 input genes in category / 195 annotations before applied cutoff / 19415 genes in category
	ID	Name	Source	pValue	FDR B&H	FDR B&Y	Bonferroni	Genes from Input	Genes in Annotation
1	GO:0140110	transcription regulator activity		9.191e-06	0.001792	0.01049	0.001792	15	1980
2	GO:0008134	transcription factor binding		0.0001264	0.01232	0.07212	0.02465	9	740
3	GO:1990841	promoter-specific chromatin binding		0.001651	0.0805	0.4711	0.3219	4	71
4	GO:0035257	nuclear hormone receptor binding		0.001651	0.0805	0.4711	0.322	5	167
5	GO:0003712	transcription coregulator activity		0.00251	0.09789	0.573	0.4895	7	530
2: GO: Biological Process [Display Chart] 24 input genes in category / 2087 annotations before applied cutoff / 20213 genes in category
	ID	Name	Source	pValue	FDR B&H	FDR B&Y	Bonferroni	Genes from Input	Genes in Annotation
2	GO:0009725	response to hormone		1.022e-08	1.067e-05	8.771e-05	2.134e-05	13	971
5	GO:0043500	muscle adaptation		9.652e-09	345.9E-9	2.854e-05	2.075e-05	8	155
12	GO:0061061	muscle structure development		5.075e-07	8.494e-05	0.0007008	0.001091	11	755
13	GO:0043501	skeletal muscle adaptation		5.136e-07	8.494e-05	0.0007008	0.001104	5	34
22	GO:0003012	muscle system process		7.088e-06	0.0006927	0.005715	0.01524	9	525
44	GO:0007517	muscle organ development		0.00036	0.01759	0.1451	0.7739	7	394
45	GO:0043502	regulation of muscle adaptation		0.0004178	0.01987	0.164	0.8983	5	126
49	GO:0014857	regulation of skeletal muscle cell proliferation		0.000926	0.04063	0.3352	1.991	3	16
3: GO: Cellular Component [Display Chart] 24 input genes in category / 98 annotations before applied cutoff / 20269 genes in category
	ID	Name	Source	pValue	FDR B&H	FDR B&Y	Bonferroni	Genes from Input	Genes in Annotation
1	GO:0000785	chromatin		7.929e-05	0.007771	0.04015	0.007771	11	1294
2	GO:0005694	chromosome		0.002812	0.1378	0.712	0.2756	11	1845
3	GO:0000791	euchromatin		0.02436	0.7072	3.654	2.387	3	48
4	GO:0005739	mitochondrion		0.02887	0.7072	3.654	2.829	10	1897
5	GO:0016604	nuclear body		0.3901	7.647	39.51	38.23	6	856
4: Human Phenotype [Display Chart] 11 input genes in category / 937 annotations before applied cutoff / 4707 genes in category
	ID	Name	Source	pValue	FDR B&H	FDR B&Y	Bonferroni	Genes from Input	Genes in Annotation
1	HP:0002930	Impaired sensitivity to thyroid hormone		0.004975	4.662	34.59	4.662	2	2
2	HP:0031508	Abnormal thyroid hormone level		0.02972	13.92	103.3	27.85	2	4
5: Mouse Phenotype [Display Chart] 24 input genes in category / 1622 annotations before applied cutoff / 11516 genes in category
	ID	Name	Source	pValue	FDR B&H	FDR B&Y	Bonferroni	Genes from Input	Genes in Annotation
9	MP:0005288	abnormal oxygen consumption		0.01453	2.446	19.56	24.28	5	151
21	MP:0005369	muscle phenotype		0.04231	3.238	25.9	70.7	11	1342
28	MP:0004039	abnormal cardiac cell glucose uptake		0.122	7.283	58.26	203.9	2	8
30	MP:0000738	impaired muscle contractility		0.1437	7.797	62.37	240.1	5	244
6: Domain [Display Chart] 24 input genes in category / 158 annotations before applied cutoff / 18735 genes in category
	ID	Name	Source	pValue	FDR B&H	FDR B&Y	Bonferroni	Genes from Input	Genes in Annotation
1	3.30.1600.10	-	Gene3D	0.009422	0.3058	1.725	1.489	2	4
2	IPR026591	Sirtuin cat small dom	InterPro	0.009422	0.3058	1.725	1.489	2	4
3	IPR001728	ThyrH rcpt	InterPro	0.01569	0.3058	1.725	2.479	2	5
4	PF00105	zf-C4	Pfam	0.02704	0.3058	1.725	4.273	3	46
5	PS00031	NUCLEAR REC DBD 1	PROSITE	0.02704	0.3058	1.725	4.273	3	46
7: Pathway [Display Chart] 19 input genes in category / 263 annotations before applied cutoff / 10254 genes in category
	ID	Name	Source	pValue	FDR B&H	FDR B&Y	Bonferroni	Genes from Input	Genes in Annotation
1	M39590	Energy Metabolism	MSigDB C2 BIOCARTA (v7.3)	1.973e-07	5.189e-05	0.0003192	5.189e-05	6	48
2	M32	Signaling events mediated by HDAC Class III	MSigDB C2 BIOCARTA (v7.3)	7.913e-07	0.0001041	0.0006401	0.0002081	5	26
3	M39439	NAD metabolism, sirtuins and aging	MSigDB C2 BIOCARTA (v7.3)	0.0008817	0.0773	0.4755	0.2319	3	11
4	M39505	Adipogenesis	MSigDB C2 BIOCARTA (v7.3)	0.003175	0.2088	1.284	0.835	5	131
5	M39544	Mitochondrial Gene Expression	MSigDB C2 BIOCARTA (v7.3)	0.006028	0.3171	1.95	1.585	3	20
8: Pubmed [Display Chart] 24 input genes in category / 13940 annotations before applied cutoff / 38789 genes in category
	ID	Name	Source	pValue	FDR B&H	FDR B&Y	Bonferroni	Genes from Input	Genes in Annotation
1	18660489	Multiple genetic variants along candidate pathways influence plasma high-density lipoprotein cholesterol concentrations.	Pubmed	1.996e-11	2.782e-07	2.816e-06	2.782e-07	9	250
2	26453307	Hepatic FOXO1 Target Genes Are Co-regulated by Thyroid Hormone via RICTOR Protein Deacetylation and MTORC2-AKT Protein Inhibition.	Pubmed	3.939e-09	2.745e-05	0.0002778	5.49e-05	4	7
3	20059953	A systems approach reveals that the myogenesis genome network is regulated by the transcriptional repressor RP58.	Pubmed	8.511e-09	3.955e-05	0.0004002	0.0001186	12	1401
4	12470660	PGC-1 and PERC, coactivators of the estrogen receptor-related receptor gamma.	Pubmed	2.082e-07	0.0005805	0.005874	0.002902	3	3
5	29514081	ERRγ Promotes Angiogenesis, Mitochondrial Biogenesis, and Oxidative Remodeling in PGC1α/β-Deficient Muscle.	Pubmed	2.082e-07	0.0005805	0.005874	0.002902	3	3
9: Interaction [Display Chart] 24 input genes in category / 1344 annotations before applied cutoff / 19258 genes in category
	ID	Name	Source	pValue	FDR B&H	FDR B&Y	Bonferroni	Genes from Input	Genes in Annotation
1	int:NCOA1	NCOA1 interactions		1.222e-07	0.0001643	0.001278	0.0001643	7	124
2	int:PPARGC1A	PPARGC1A interactions		5.384e-07	0.0003618	0.002815	0.0007236	6	80
3	int:RXRA	RXRA interactions		2.519e-05	0.0103	0.08011	0.03386	6	151
4	int:THRB	THRB interactions		4.637e-05	0.0103	0.08011	0.06232	5	81
5	int:NRIP1	NRIP1 interactions		4.934e-05	0.0103	0.08011	0.06631	5	82
10: Cytoband [Display Chart] 24 input genes in category / 24 annotations before applied cutoff / 34661 genes in category
	ID	Name	Source	pValue	FDR B&H	FDR B&Y	Bonferroni	Genes from Input	Genes in Annotation
1	14q32.1-q32.2	14q32.1-q32.2		1.384	11.08	41.82	33.23	1	2
2	13q14.1	13q14.1		1.384	11.08	41.82	33.23	1	2
3	20p13-p12.2	20p13-p12.2		1.384	11.08	41.82	33.23	1	2
4	2p21-p16	2p21-p16		2.767	16.6	62.69	66.41	1	4
5	4p15.1	4p15.1		4.837	23.22	87.67	116.1	1	7
11: Transcription Factor Binding Site [Display Chart] 24 input genes in category / 477 annotations before applied cutoff / 24869 genes in category
	ID	Name	Source	pValue	FDR B&H	FDR B&Y	Bonferroni	Genes from Input	Genes in Annotation
1	V$WHN B	V$WHN B	TFBS	0.001201	0.3492	2.356	0.5729	5	200
2	TGANTCA V$AP1 C	TGANTCA V$AP1 C	TFBS	0.001464	0.3492	2.356	0.6985	8	919
3	CTTTAAR UNKNOWN	CTTTAAR UNKNOWN	TFBS	0.007385	0.9248	6.239	3.523	7	799
4	CACGTG V$MYC Q2	CACGTG V$MYC Q2	TFBS	0.007755	0.9248	6.239	3.699	7	805
5	V$OCT1 02	V$OCT1 02	TFBS	0.0263	2.055	13.86	12.54	4	182
12: Gene Family [Display Chart] 19 input genes in category / 14 annotations before applied cutoff / 18194 genes in category
	ID	Name	Source	pValue	FDR B&H	FDR B&Y	Bonferroni	Genes from Input	Genes in Annotation
1	71	Nuclear hormone receptors	genenames.org	0.01726	0.1514	0.4923	0.2416	3	49
2	938	Sirtuins	genenames.org	0.02163	0.1514	0.4923	0.3028	2	7
3	508	Forkhead boxes	genenames.org	0.9095	4.244	13.8	12.73	2	43
4	223	Bradykinin receptors	genenames.org	2.088	7.306	23.76	29.23	1	2
5	367	Vestigial like family	genenames.org	4.171	11.68	37.97	58.39	1	4
13: Coexpression [Display Chart] 24 input genes in category / 2694 annotations before applied cutoff / 23951 genes in category
	ID	Name	Source	pValue	FDR B&H	FDR B&Y	Bonferroni	Genes from Input	Genes in Annotation
1	M2434	Transcripts dependent upon IRS1 and IRS2 [GeneID=3667, 8660] for normal expression in liver.	MSigDB C2: CGP Curated Gene Sets (v7.3)	0.002421	5.087	43.12	6.523	4	96
2	18812457-Table2	Mouse Viral Mercader08 51genes	GeneSigDB	0.005665	5.087	43.12	15.26	3	35
3	15895078-Table2	Mouse StemCell Tseng05 37genes	GeneSigDB	0.005665	5.087	43.12	15.26	3	35
4	15489324-TableS2	Human Messina 04 1962genes TranscriptionFactors	GeneSigDB	0.02661	14.81	125.5	71.68	9	1741
5	19074870-SuppTable4a	Human StemCell Harris08 490genes	GeneSigDB	0.04048	14.81	125.5	109	5	398
14: Coexpression Atlas [Display Chart] 24 input genes in category / 1236 annotations before applied cutoff / 21555 genes in category
	ID	Name	Source	pValue	FDR B&H	FDR B&Y	Bonferroni	Genes from Input	Genes in Annotation
1	JC fibro 1000	JC fibro top-relative-expression-ranked 1000	PCBC	0.007553	9.336	71.86	9.336	8	994
2	gudmap developingLowerUrinaryTract e14.5 Genital tubercle F 500 k5	DevelopingLowerUrinaryTract e14.5 Genital tubercle F emap-6706 k-means-cluster#5 top-relative-expression-ranked 500	Gudmap Mouse MOE430.2	0.05063	29.32	225.7	62.58	3	65
3	gudmap developingLowerUrinaryTract e13.5 bladder neck-urethr epithel 500 k2	DevelopingLowerUrinaryTract e13.5 bladder neck-urethr epithel emap-30875 k-means-cluster#2 top-relative-expression-ranked 500	Gudmap Mouse MOE430.2	0.07464	29.32	225.7	92.26	3	74
4	gudmap developingLowerUrinaryTract e14.5 Genital tubercle F 500	DevelopingLowerUrinaryTract e14.5 Genital tubercle F emap-6706 top-relative-expression-ranked 500	Gudmap Mouse MOE430.2	0.09488	29.32	225.7	117.3	5	429
5	gudmap developingLowerUrinaryTract P1 bladder J 1000 k4	DevelopingLowerUrinaryTract P1 bladder J emap-30374 k-means-cluster#4 top-relative-expression-ranked 1000	Gudmap Mouse MOE430.2	0.1337	33.05	254.4	165.3	3	90
15: ToppCell Atlas [Display Chart] 24 input genes in category / 4100 annotations before applied cutoff / 36976 genes in category
	ID	Name	Source	pValue	FDR B&H	FDR B&Y	Bonferroni	Genes from Input	Genes in Annotation
1	e785135262f4c9cc66c403bf362bb34643b212c5	human hepatoblastoma-Tumor cells-T8|Tumor cells / Sample and Cell Type and Tumor Cluster (all cells)	Human Hepatoblastoma Atlas	0.006902	28.3	251.7	28.3	4	192
2	59450e9f580555091b159fbbe0a0756e51bcd9ad	TCGA-Endometrium-Primary Tumor-Endometrial Adenocarcinoma-Serous adenocarcinoma-5|TCGA-Endometrium / Sample Type by Project: Shred V9	TCGA OncoMap	0.1424	29.4	261.6	583.6	3	157
3	f230d23618a6487f2664efb2c677e0a4559e2bf4	facs-Diaphragm-Limb Muscle-24m-Mesenchymal-skeletal muscle satellite cell|Diaphragm / Tongue Heart Limb Muscle Aorta Diaphragm - method, tissue, subtissue, age, lineage, cell ontology and free annotation	Mouse Aging Atlas- Tabula Muris Senis	0.1927	29.4	261.6	790.3	3	174
4	b7f5492ce8098f7eb0aef30ee558d00738d59d0e	BAL-Mild-Epithelial-Epithelial-AT1/AT2|Mild / Location, Disease Group, Cell group, Cell class and sub cluster (2021.03.01)	Integration of Multiple Sampling Location of COVID-19 Patients	0.1927	29.4	261.6	790.3	3	174
5	cafe4d6b5f08d8888e9db6e196c66df991c03e7b	BAL-Mild-Epithelial-Epithelial-AT1/AT2-|Mild / Location, Disease Group, Cell group, Cell class and sub cluster (2021.03.01)	Integration of Multiple Sampling Location of COVID-19 Patients	0.1927	29.4	261.6	790.3	3	174
16: Computational [Display Chart] 19 input genes in category / 143 annotations before applied cutoff / 10012 genes in category
No results to display
17: MicroRNA [Display Chart] 24 input genes in category / 5140 annotations before applied cutoff / 72243 genes in category
	ID	Name	Source	pValue	FDR B&H	FDR B&Y	Bonferroni	Genes from Input	Genes in Annotation
1	hsa-miR-338-5p		MirDB	2.308e-08	0.0001186	0.001082	0.0001186	9	1019
2	hsa-miR-338-5p:PITA	hsa-miR-338-5p:PITA TOP	PITA	1.048e-07	0.0002693	0.002457	0.0005387	8	773
3	hsa-miR-148b-3p:TargetScan	hsa-miR-148b-3p	TargetScan	6.152e-07	0.0006324	0.005769	0.003162	7	577
4	hsa-miR-148a-3p:TargetScan	hsa-miR-148a-3p	TargetScan	6.152e-07	0.0006324	0.005769	0.003162	7	577
5	hsa-miR-152-3p:TargetScan	hsa-miR-152-3p	TargetScan	6.152e-07	0.0006324	0.005769	0.003162	7	577
18: Drug [Display Chart] 24 input genes in category / 8880 annotations before applied cutoff / 24261 genes in category
	ID	Name	Source	pValue	FDR B&H	FDR B&Y	Bonferroni	Genes from Input	Genes in Annotation
1	ctd:D008063	Thioctic Acid	CTD	1.634e-07	0.001451	0.01403	0.001451	7	162
2	ctd:D010656	Phenylephrine	CTD	6.769e-07	0.003005	0.02906	0.006011	9	505
3	CID000005562	A25618	Stitch	1.4e-06	0.003605	0.03485	0.01243	10	777
4	ctd:C072553	benzyloxycarbonylleucyl-leucyl-leucine aldehyde	CTD	1.624e-06	0.003605	0.03485	0.01442	9	558
5	ctd:D003474	Curcumin	CTD	3.358e-06	0.005963	0.05766	0.02982	10	851
19: Disease [Display Chart] 23 input genes in category / 2097 annotations before applied cutoff / 19365 genes in category
	ID	Name	Source	pValue	FDR B&H	FDR B&Y	Bonferroni	Genes from Input	Genes in Annotation
1	C0025517	Metabolic Diseases	DisGeNET BeFree	1.268e-07	0.0002659	0.002187	0.0002659	12	937
2	C0015695	Fatty Liver	DisGeNET BeFree	5.662e-06	0.005818	0.04785	0.01187	10	757
3	C0029408	Degenerative polyarthritis	DisGeNET BeFree	8.323e-06	0.005818	0.04785	0.01745	13	1694
4	C0238478	Transient erythroblastopenia of childhood	DisGeNET BeFree	1.319e-05	0.006914	0.05687	0.02765	4	23
5	C1561643	Chronic Kidney Diseases	DisGeNET BeFree	8.431e-05	0.03536	0.2909	0.1768	10	1006

## Sheet: S9 EXAC human genetics
Muscle Fibre genes	Full gene name	Number of synonymous DNA variants	Number of missense DNA variants	Number of loss-of-function DNA variants	Number of homozygous loss-of-function alelles	Likelihood of loss-of-function intolerance
Bdkrb2	bradykinin receptor, beta 2	74	142	2	1	0.27
Bdnf	brain derived neurotrophic factor	52	69	0	0	0.95
Camk4	calcium/calmodulin-dependent protein kinase IV	64	118	6	0	0.02
Ccnd3	cyclin D3	57	78	0	16	0.95
Cpt1a	carnitine palmitoyltransferase 1a, liver	150	259	6	0	0.94
Foxj3	forkhead box J3	92	169	3	0	0.98
Foxo1	forkhead box O1	87	138	0	no info	0.97
Mapk12	mitogen-activated protein kinase 12	75	162	6	0	0.01
Mstn	myostatin	51	103	1	0	0.81
Myod1	myogenic differentiation 1	65	136	6	0	0
Nol3	nucleolar protein 3 (apoptosis repressor with CARD domain)	32	79	5	6	0
Ppargc1a	peroxisome proliferative activated receptor, gamma, coactivator 1 alpha	101	254	1	0	1
Thra	thyroid hormone receptor alpha	76	90	5	1	0.17
Thrb	thyroid hormone receptor beta	77	94	0	0	0.99
Esrrg	estrogen-related receptor gamma	74	84	1	0	0.94
Il15	interleukin 15	14	58	0	0	0.92
Ncor1	nuclear receptor co-repressor 1	308	604	9	1	1
Ppargc1b	peroxisome proliferative activated receptor, gamma, coactivator 1 beta	189	390	5	0	0.93
Sirt3	sirtuin 3	59	149	8	0	0
Trib3	tribbles pseudokinase 3	68	77	8	0	0.93
Akirin1	akirin 1	22	42	1	0	0.67
Epas1	endothelial PAS domain protein 1	191	314	2	1	1
Sirt1	sirtuin 1	88	154	2	0	0.95
Vgll2	vestigial like family member 2	31	77	0	0	0.86
Mean		87.375	160	3.20833
Maximun value		308	604	9

## Sheet: S8 Exercise & phosphoproteomics
Potts et al J Physiol (2017)
Study aim: Phosphoproteomic analysis of the effects of electrically evoked maximal-intensity contractions on protein phosphorylation in mouse skeletal muscle
Gene Name	Phosphorylation Site(s)	Log2(Contraction/Control)	p-value
Vgll2	S(261)	0.360202	0.0676
Hoffmann et al Cell Metabolism (2015)
Study aim: Phosphoproteomic analysis of human skeletal muscle biopsies from untrained healthy males before and after a single high-intensity exercise bout
Gene name	Phosphorylation site(s)	Log2fold change	p-value	Significance (+/-1.5-fold and P<0.05)
FOXO1	Q12778_S287	-0.322635	na
MAPK12	P53778_Y185;B5MDL5_Y95	0.339213	na
MAPK12	P53778_NANA;B5MDL5_NANA	0.54924	na
MAPK12	P53778_S362;B5MDL5_S272	0.773216	na	+
Nol3 - [NOL3_HUMAN]|Nucleolar protein 3 OS	O60936-2_T114;B4DFL0_T176;H3BUP2_T114;H3BUN4_T114;H3BM67_T114;J3QLT7_T37;J3QLT7_T37;J3QLT7_T37;J3QLT7_T37	-0.019352	na
Nol3 - [NOL3_HUMAN]|Nucleolar protein 3 OS	O60936-2_T149;B4DFL0_T211;H3BUP2_T149;H3BUN4_T149;J3QLT7_T72	-0.0441705	na
NCOR1	O75376_S1281;O75376-2_S1297	-0.15103	na
NCOR1	O75376_S1322;O75376-2_S1338	-0.0643824	na
NCOR1	O75376_S1472;O75376-2_S1488;B4DJ25_S56;E7EVK1_S103	0.104445	na
NCOR1	Q5T0F9_S530;Q5T0F9-2_S524;Q5T0F9-3_S215;Q8N2S1_S98;Q8N2S1-3_S61;O75376_S1758;O75376_S1758;O75376_S1758;O75376_S1758;O75376-2_S1774;B4DJ25_S342;H7C1U3_S444;E7EVK1_S389	0.326247	na
NCOR1	O75376_T1522;O75376-2_T1538;B4DJ25_T106;E7EVK1_T153	-0.154615	na
NCOR1	O75376_S157;O75376-2_S157;O75376-3_S48;E7EW50_S157;J3KS51_S157;E7EVU5_S157;E7EVU5_S157;E7EVU5_S157;E7EVU5_S157	-0.117205	na
NCOR1	O75376_S224;O75376-2_S224;O75376-3_S115;E7EW50_S224;J3KS51_S224;E7EVU5_S224;E7EVU5_S224;E7EVU5_S224;E7EVU5_S224	-0.297285	na
SIRT1	Q96EB6_S27;Q96EB6-2_S27	0.0692836	na
